# Supplementary material for: Transmission Network of Deer-Borne Mycobacterium bovis Infection Revealed by a WGS Approach
Source: Microorganisms. 2019 Dec 12;7(12):687. doi: 10.3390/microorganisms7120687 (PMC6955793; doi:10.3390/microorganisms7120687)
Supplement: Supplementary file 1 [file microorganisms-07-00687-s001.zip]

Archive with 1 entries (1 files):
- microorganisms-640285-SI.xlsx
