# Supplementary material for: Transmission Network of Deer-Borne Mycobacterium bovis Infection Revealed by a WGS Approach
Source: Microorganisms. 2019 Dec 12;7(12):687. doi: 10.3390/microorganisms7120687 (PMC6955793; doi:10.3390/microorganisms7120687)
Supplement: Supplementary file 1 [file microorganisms-07-00687-s001.zip › microorganisms-640285-SI.xlsx]

## Sheet: Feuil1
	SNP position on AF2122	Gene or product	Locus tag	Number of strains with the SNP	Reference AF2122	S79-020	F90-035	S90-020	F93-039	S93-007	F93-076	S93-013	S95-007	S96-046	S96-050	S97-004	S98-099	S00-206	S07-524	S08-044	S08-481	S11-496	S12-164	S12-295	S14-130	S14-680	S17-321	S17-426	S18-037
	556	dnaA	Mb0001, dnaA, len: 507 aa. Equivalent to Rv0001, len: 507 aa, from Mycobacterium tuberculosis strain H37Rv, (99.6% identity in 507 aa overlap). dnaA, chromosomal replication initiator protein (see citations below), equivalent to other Mycobacterial CHROMOSOMAL REPLICATION INITIATOR PROTEINS e.g. P46388|DNAA_MYCLE from Mycobacterium leprae (502 aa); Q9L7L7|DNAA_MYCPA from Mycobacterium paratubercu…	2	G	G	G	G	G	G	G	G	G	G	G	G	G	G	G	G	G	G	G	G	G	G	G	T	T
	5123	gyrB	Mb0005, gyrB, len: 714 aa. Equivalent to Rv0005, len: 714 aa, from Mycobacterium tuberculosis strain H37Rv, (99.9% identity in 714 aa overlap). gyrB, DNA gyrase subunit B (EC 5.99.1.3) (see citations below), equivalent, except in N-terminus, to other Mycobacterial DNA GYRASES SUBUNIT B e.g. T10005 from Mycobacterium leprae (697 aa); Q9L7L3|GYRB_MYCPA from Mycobacterium avium subsp. paratuberculos…	1	A	A	A	A	A	A	A	G	A	A	A	A	A	A	A	A	A	A	A	A	A	A	A	A	A
	7060	gyrB	Mb0005, gyrB, len: 714 aa. Equivalent to Rv0005, len: 714 aa, from Mycobacterium tuberculosis strain H37Rv, (99.9% identity in 714 aa overlap). gyrB, DNA gyrase subunit B (EC 5.99.1.3) (see citations below), equivalent, except in N-terminus, to other Mycobacterial DNA GYRASES SUBUNIT B e.g. T10005 from Mycobacterium leprae (697 aa); Q9L7L3|GYRB_MYCPA from Mycobacterium avium subsp. paratuberculos…	4	T	T	G	T	T	G	T	T	T	T	T	T	T	T	T	G	G	T	T	T	T	T	T	T	T
	10775	POSSIBLE CONSERVED MEMBRANE PROTEIN	Mb0007, -, len: 304 aa. Equivalent to Rv0007, len: 304 aa, from Mycobacterium tuberculosis strain H37Rv, (99.7% identity in 304 aa overlap). Possible conserved membrane protein, highly similar to Z70722|MLCB1770_7 from Mycobacterium leprae (303 aa), FASTA scores: opt: 812, E(): 1.6e-25, (54.2% identity in 319 aa overlap). C-terminal part highly similar to C-terminus of CAB92992.1|AL357152 putativ…	3	C	C	C	C	C	C	C	C	C	C	C	C	C	C	T	C	C	C	T	C	C	C	T	C	C
Cluster 1	11979	POSSIBLE MEMBRANE PROTEIN	Mb0008c, -, len: 145 aa. Equivalent to Rv0008c, len: 145 aa, from Mycobacterium tuberculosis strain H37Rv, (100.0% identity in 144 aa overlap). Possible membrane protein. Protein product from Mb0008c detected using shotgun mass spectrometry and SWATH mass spectrometry. Mb0008c found to be expressed during exponential growth in Sauton's minimal media by RNA-sequencing.	16	C	C	G	C	G	G	G	G	C	G	C	G	G	C	G	G	G	C	G	C	C	G	G	G	G
Cluster 3	14864	PROBABLE CONSERVED MEMBRANE PROTEIN	Mb0012, -, len: 262 aa. Equivalent to Rv0012, len: 262 aa, from Mycobacterium tuberculosis strain H37Rv (99.2% identity in 262 aa overlap). Probable conserved membrane protein, similar to AL079308|SCH69_23|T36722 hypothetical protein from Streptomyces coelicolor (237 aa), FASTA scores: opt: 506, E(): 1.9e-25, (39.8% identity in 236 aa overlap). Some similarity to BLU0|1958_35A2 DIVIB (fragment) (…	4	C	C	C	C	C	C	C	C	C	C	T	C	C	T	C	C	C	T	C	C	T	C	C	C	C
	25552	intergenic		1	C	T	C	C	C	C	C	C	C	C	C	C	C	C	C	C	C	C	C	C	C	C	C	C	C
Cluster 1	26733	CONSERVED HYPOTHETICAL PROTEIN	Mb0021c, -, len: 322 aa. Equivalent to Rv0021c, len: 322 aa, from Mycobacterium tuberculosis strain H37Rv, (99.7% identity in 322 aa overlap). Conserved hypothetical protein, similar to various proteins e.g. NP_464341.1|NC_003210 protein similar to oxidoreductases from Listeria monocytogenes (309 aa); NP_357973.1|NC_003098 Enoyl-acyl carrier protein(ACP) reductase from Streptococcus pneumoniae (3…	16	C	C	T	C	T	T	T	T	C	T	C	T	T	C	T	T	T	C	T	C	C	T	T	T	T
	26753	CONSERVED HYPOTHETICAL PROTEIN	Mb0021c, -, len: 322 aa. Equivalent to Rv0021c, len: 322 aa, from Mycobacterium tuberculosis strain H37Rv, (99.7% identity in 322 aa overlap). Conserved hypothetical protein, similar to various proteins e.g. NP_464341.1|NC_003210 protein similar to oxidoreductases from Listeria monocytogenes (309 aa); NP_357973.1|NC_003098 Enoyl-acyl carrier protein(ACP) reductase from Streptococcus pneumoniae (3…	1	G	G	G	G	G	G	G	G	G	G	G	G	G	G	G	G	G	G	G	A	G	G	G	G	G
	26789	CONSERVED HYPOTHETICAL PROTEIN	Mb0021c, -, len: 322 aa. Equivalent to Rv0021c, len: 322 aa, from Mycobacterium tuberculosis strain H37Rv, (99.7% identity in 322 aa overlap). Conserved hypothetical protein, similar to various proteins e.g. NP_464341.1|NC_003210 protein similar to oxidoreductases from Listeria monocytogenes (309 aa); NP_357973.1|NC_003098 Enoyl-acyl carrier protein(ACP) reductase from Streptococcus pneumoniae (3…	1	A	A	A	A	A	A	A	A	A	A	A	A	A	A	A	A	A	A	A	G	A	A	A	A	A
	31699	conserved hypothetical protein	Mb0029, -, len: 101 aa. Equivalent to Rv0028, len: 101 aa, from Mycobacterium tuberculosis strain H37Rv, (100.0% identity in 101 aa overlap). Hypothetical unknown protein. Protein product from Mb0029 detected using SWATH mass spectrometry. Mb0029 found to be expressed during exponential growth in Sauton's minimal media by RNA-sequencing.	1	G	G	G	G	G	G	G	G	G	G	G	G	G	G	G	G	G	A	G	G	G	G	G	G	G
Cluster 3	32946	CONSERVED HYPOTHETICAL PROTEIN	Mb0030, -, len: 365 aa. Equivalent to Rv0029, len: 365 aa, from Mycobacterium tuberculosis strain H37Rv, (99.7% identity in 365 aa overlap). Conserved hypothetical protein, showing some similarity to other proteins from Mycobacterium tuberculosis e.g. C-terminal region of Rv2082|MTCY49_21|E247006 hypothetical 73.6 kDa protein (721 aa), FASTA scores: opt: 453, E(): 1.2e-22, (38.5% identity in 265 …	4	C	C	C	C	C	C	C	C	C	C	G	C	C	G	C	C	C	G	C	C	G	C	C	C	C
	34141	intergenic		1	A	A	A	A	A	A	A	A	A	A	A	A	A	G	A	A	A	A	A	A	A	A	A	A	A
	35850	bioF2	Mb0033, bioF2, len: 771 aa. Equivalent to Rv0032, len: 771 aa, from Mycobacterium tuberculosis strain H37Rv, (100.0% identity in 771 aa overlap). Probable bioF2, 8-amino-7-oxononanoate synthase (EC 2.3.1.47), with its C-terminal similar to others e.g. BIOF_BACSU|P53556 8-amino-7-oxononanoate synthase from Bacillus subtilis (389 aa), FASTA scores: opt: 775, E(): 0, (37.9% identity in 346 aa overla…	1	C	C	C	C	C	C	C	C	C	C	C	C	C	C	C	C	C	T	C	C	C	C	C	C	C
	38284	fadD34	Mb0036, fadD34, len: 562 aa. Equivalent to Rv0035, len: 562 aa, from Mycobacterium tuberculosis strain H37Rv, (100.0% identity in 562 aa overlap). Probable fadD34, fatty-acid-CoA synthetase (EC 6.2.1.-), similar to many e.g. MBU75685_1 acyl-CoA synthase from Mycobacterium bovis (582 aa), FASTA scores: opt: 408, E(): 8.2e-20; etc. Also similar to G1171128 SAFRAMYCIN MX1 SYNTHETASE B (1770 aa), FAS…	1	G	C	G	G	G	G	G	G	G	G	G	G	G	G	G	G	G	G	G	G	G	G	G	G	G
	50867	ino1	Mb0047c, ino1, len: 367 aa. Equivalent to Rv0046c, len: 367 aa, from Mycobacterium tuberculosis strain H37Rv, (99.7% identity in 367 aa overlap). ino1 (alternate gene name: tbINO), myo-inositol-1-phosphate synthase (EC 5.5.1.4) (see citations below), equivalent to Q57240|Y046_MYCLE|U00015_14|G466956|B1620_F3_113 HYPOTHETICAL 40.3 KDA PROTEIN from Mycobacterium leprae (369 aa), FASTA scores: opt: …	1	T	T	T	G	T	T	T	T	T	T	T	T	T	T	T	T	T	T	T	T	T	T	T	T	T
	54374	ponA1	Mb0051, ponA1, len: 680 aa. Equivalent to Rv0050, len: 678 aa, from Mycobacterium tuberculosis strain H37Rv, (99.6% identity in 680 aa overlap). Probable ponA1, penicillin-binding protein (class A), bienzymatic protein with transglycosylase (EC 2.4.2.-) and transpeptidase (EC 3.4.-.-) activities, highly similar to many e.g. NP_302715.1|NC_002677 penicillin-binding protein from Mycobacterium lepra…	1	G	A	G	G	G	G	G	G	G	G	G	G	G	G	G	G	G	G	G	G	G	G	G	G	G
	60223	HYPOTHETICAL PROTEIN	Mb0058, -, len: 173 aa. Equivalent to Rv0057, len: 173 aa, from Mycobacterium tuberculosis strain H37Rv, (100.0% identity in 173 aa overlap). Hypothetical unknown protein. Mb0058 found to be expressed during exponential growth in Sauton's minimal media by RNA-sequencing (TPM > 20).	1	C	C	C	G	C	C	C	C	C	C	C	C	C	C	C	C	C	C	C	C	C	C	C	C	C
	70826	PROBABLE CONSERVED TRANSMEMBRANE PROTEIN	Mb0065, -, len: 979 aa. Equivalent to Rv0064, len: 979 aa, from Mycobacterium tuberculosis strain H37Rv, (99.5% identity in 979 aa overlap). Probable conserved transmembrane protein, highly similar to NP_301532.1| (NC_002677) putative integral membrane protein from Mycobacterium leprae (983 aa). Also similar to other hypothetical proteins from ARCHAEOGLOBUS FULGIDUS and Synecocystis sp. e.g. P726…	1	G	G	G	G	G	G	G	G	A	G	G	G	G	G	G	G	G	G	G	G	G	G	G	G	G
	75734	PROBABLE OXIDOREDUCTASE	Mb0069, -, len: 303 aa. Equivalent to Rv0068, len: 303 aa, from Mycobacterium tuberculosis strain H37Rv, (99.7% identity in 303 aa overlap). Probable oxidoreductase (EC 1.-.-.-), equivalent to NP_301343.1|NC_002677 putative oxidoreductase from Mycobacterium leprae (304 aa). Also highly similar to many e.g. NP_485762.1|NC_003272 probable oxidoreductase from Nostoc sp. PCC 7120 (311 aa); NP_279536.…	1	G	G	G	G	G	G	G	G	G	G	G	G	G	G	G	G	G	G	G	A	G	G	G	G	G
	75920	PROBABLE OXIDOREDUCTASE	Mb0069, -, len: 303 aa. Equivalent to Rv0068, len: 303 aa, from Mycobacterium tuberculosis strain H37Rv, (99.7% identity in 303 aa overlap). Probable oxidoreductase (EC 1.-.-.-), equivalent to NP_301343.1|NC_002677 putative oxidoreductase from Mycobacterium leprae (304 aa). Also highly similar to many e.g. NP_485762.1|NC_003272 probable oxidoreductase from Nostoc sp. PCC 7120 (311 aa); NP_279536.…	7	G	G	G	A	G	G	G	G	A	G	A	G	G	A	G	G	G	A	G	A	A	G	G	G	G
	77552	sdaA	Mb0070c, sdaA, len: 461 aa. Equivalent to Rv0069c, len: 461 aa, from Mycobacterium tuberculosis strain H37Rv, (100.0% identity in 461 aa overlap). Probable sdaA, L-serine dehydratase (EC 4.3.1.17), equivalent to NP_302203.1| NC_002677 L-serine dehydratase from Mycobacterium leprae (458 aa). Also highly similar to many e.g. NP_251133.1|NC_002516 L-serine dehydratase from Pseudomonas aeruginosa (45…	1	G	A	G	G	G	G	G	G	G	G	G	G	G	G	G	G	G	G	G	G	G	G	G	G	G
Cluster 3	86737	PROBABLE TRANSCRIPTIONAL REGULATORY PROTEIN	Mb0080, -, len: 201 aa. Equivalent to Rv0078, len: 201 aa, from Mycobacterium tuberculosis strain H37Rv,(99.5% identity in 201 aa overlap). Probable transcriptional regulator, equivalent to NP_302706.1|NC_002677 putative TetR-family transcriptional regulator from Mycobacterium leprae (236 aa), FASTA scores: opt: 755, E(): 0, (71.4% identity in 175 aa overlap). Also similar to others e.g. NP_10377…	4	G	G	G	G	G	G	G	G	G	G	A	G	G	A	G	G	G	A	G	G	A	G	G	G	G
	87433	HYPOTHETICAL PROTEIN	Mb0081c, -, len: 197 aa. Equivalent to Rv0078A,len: 197 aa, from Mycobacterium tuberculosis strain H37Rv,(100.0% identity in 197 aa overlap). Hypothetical unknown protein.	1	G	G	G	G	G	G	G	G	G	G	G	G	G	G	G	G	G	G	G	A	G	G	G	G	G
	90672	PROBABLE OXIDOREDUCTASE	Mb0086, -, len: 642 aa. Equivalent to Rv0083, len: 640 aa, from Mycobacterium tuberculosis strain H37Rv,(99.8% identity in 640 aa overlap). Probable oxidoreductase (EC 1.-.-.-), showing some similarity to other various oxidoreductases e.g. AAK06855.1|AF335723_1|AF335723 hydrogenase-4 component B from Burkholderia pseudomallei (668 aa); HYFB_ ECOLI|P23482 hydrogenase-4 component b from Escherichia…	1	C	C	C	C	C	C	C	T	C	C	C	C	C	C	C	C	C	C	C	C	C	C	C	C	C
	90705	PROBABLE OXIDOREDUCTASE	Mb0086, -, len: 642 aa. Equivalent to Rv0083, len: 640 aa, from Mycobacterium tuberculosis strain H37Rv,(99.8% identity in 640 aa overlap). Probable oxidoreductase (EC 1.-.-.-), showing some similarity to other various oxidoreductases e.g. AAK06855.1|AF335723_1|AF335723 hydrogenase-4 component B from Burkholderia pseudomallei (668 aa); HYFB_ ECOLI|P23482 hydrogenase-4 component b from Escherichia…	1	T	C	T	T	T	T	T	T	T	T	T	T	T	T	T	T	T	T	T	T	T	T	T	T	T
	95835	hycE	Mb0090, hycE, len: 492 aa. Equivalent to Rv0087,len: 492 aa, from Mycobacterium tuberculosis strain H37Rv,(99.8% identity in 492 aa overlap). Possible hycE (alternate gene name: hevE), formate hydrogenlyase (EC 1.-.-.-), similar to others e.g. HYCE_ECOLI|P16431 formate hydrogenlyase subunit 5 from Escherichia coli (569 aa),FASTA scores: opt: 680, E(): 1.8e-38, (31.2% identity in 449 aa overlap); …	1	G	G	G	G	G	G	G	G	G	G	G	G	G	G	G	G	G	G	G	G	A	G	G	G	G
	96468	hycE	Mb0090, hycE, len: 492 aa. Equivalent to Rv0087,len: 492 aa, from Mycobacterium tuberculosis strain H37Rv,(99.8% identity in 492 aa overlap). Possible hycE (alternate gene name: hevE), formate hydrogenlyase (EC 1.-.-.-), similar to others e.g. HYCE_ECOLI|P16431 formate hydrogenlyase subunit 5 from Escherichia coli (569 aa),FASTA scores: opt: 680, E(): 1.8e-38, (31.2% identity in 449 aa overlap); …	1	C	C	C	C	C	C	C	C	T	C	C	C	C	C	C	C	C	C	C	C	C	C	C	C	C
Cluster 1	96630	hycE	Mb0090, hycE, len: 492 aa. Equivalent to Rv0087,len: 492 aa, from Mycobacterium tuberculosis strain H37Rv,(99.8% identity in 492 aa overlap). Possible hycE (alternate gene name: hevE), formate hydrogenlyase (EC 1.-.-.-), similar to others e.g. HYCE_ECOLI|P16431 formate hydrogenlyase subunit 5 from Escherichia coli (569 aa),FASTA scores: opt: 680, E(): 1.8e-38, (31.2% identity in 449 aa overlap); …	16	G	G	A	G	A	A	A	A	G	A	G	A	A	G	A	A	A	G	A	G	G	A	A	A	A
	98672	POSSIBLE MEMBRANE PROTEIN	Mb0093, -, len: 256 aa. Equivalent to Rv0090, len: 256 aa, from Mycobacterium tuberculosis strain H37Rv, (100.0% identity in 256 aa overlap). Possible membrane protein.	23	A	A	G	G	G	G	G	G	G	G	G	G	G	G	G	G	G	G	G	G	G	G	G	G	G
	113733	nrp	Mb0104, nrp, len: 2512 aa. Equivalent to Rv0101, len: 2512 aa, from Mycobacterium tuberculosis strain H37Rv, (100.0% identity in 2512 aa overlap). Probable nrp, peptide synthetase (EC 6.-.-.-), similar to others e.g. AAD44234.1|AF143772_40|PstB peptide synthetase from Mycobacterium avium (2552 aa); 7476034|S77657 cyclic peptide synthetase from Mycobacterium leprae (1401 aa),FASTA scores: opt: 426…	2	C	C	C	C	C	C	C	C	C	C	C	C	C	C	T	C	C	C	T	C	C	C	C	C	C
	124476	CONSERVED HYPOTHETICAL PROTEIN	Mb0109, -, len: 398 aa. Equivalent to Rv0106, len: 398 aa, from Mycobacterium tuberculosis strain H37Rv,(100.0% identity in 398 aa overlap). Conserved hypothetical protein, similar to others e.g. AL049841|SCE9_33 from Streptomyces coelicolor (370 aa),FASTA scores: opt: 282, E(): 2.5e-11, (32.0% identity in 381 aa overlap); etc. Some similarity to P94400 HOMOLOGUE TO NITRILE HYDRATASE REGION from …	23	C	C	T	T	T	T	T	T	T	T	T	T	T	T	T	T	T	T	T	T	T	T	T	T	T
	137742	gmhA	Mb0117, gmhA, len: 196 aa. Equivalent to Rv0113,len: 196 aa, from Mycobacterium tuberculosis strain H37Rv,(100.0% identity in 196 aa overlap). Probable gmhA (alternate gene name: lpcA), phosphoheptose isomerase (EC 5.-.-.-), similar to many e.g. AE0005|HPAE000596_11 from Helicobacter pylori (192 aa), FASTA scores: opt: 451, E(): 1.9e-24, (45.1% identity in 162 aa overlap). BELONGS TO THE SIS FAMI…	1	T	T	T	T	T	T	T	T	T	T	T	T	T	T	T	T	C	T	T	T	T	T	T	T	T
	138716	hdda	Mb0119, -, len: 305 aa. Equivalent to Rv0115, len: 386 aa, from Mycobacterium tuberculosis strain H37Rv,(98.5% identity in 275 aa overlap). Possible sugar kinase (EC 2.-.-.-), similar to several hypothetical proteins and sugar kinases e.g. AAK27850.1|AF324836_3 D-glycero-D-manno-heptose 7-phosphate kinase from Aneurinibacillus thermoaerophilus (341 aa); AAK80995.1|AE007802_11 Sugar kinase from Cl…	1	C	C	C	C	C	C	C	C	C	C	C	C	C	C	C	C	T	C	C	C	C	C	C	C	C
	139680	intergenic		23	G	G	A	A	A	A	A	A	A	A	A	A	A	A	A	A	A	A	A	A	A	A	A	A	A
Cluster 3	145108	fadD7	Mb0123, fadD7, len: 525 aa. Equivalent to Rv0119,len: 525 aa, from Mycobacterium tuberculosis strain H37Rv,(100.0% identity in 525 aa overlap). Probable fadD7,fatty-acid-CoA synthetase (EC 6.2.1.-), similar to 4-coumarate:CoA ligase of many organisms e.g. U39405|PTU39405_1 4-coumarate:CoA ligase from Pinus taedaxylem (537 aa), FASTA scores: opt: 483, E(): 8.3e-22,(28.2% identity in 440 aa overlap…	4	T	T	T	T	T	T	T	T	T	T	G	T	T	G	T	T	T	G	T	T	G	T	T	T	T
Cluster 1	147275	fusA2b	Mb0124c, fusA2b, len: 597 aa. Equivalent to 3' end of Rv0120c, len: 714 aa, from Mycobacterium tuberculosis strain H37Rv, (99.8% identity in 597 aa overlap). Probable fusA2 (alternate gene name: fus2), elongation factor G,highly similar to others e.g. EFG_ECOLI|P02996 elongation factor G (ef-g) from Escherichia coli (703 aa), FASTA scores: opt: 1049, E(): 0, (32.5% identity in 717 aa overlap). Al…	16	G	G	A	G	A	A	A	A	G	A	G	A	A	G	A	A	A	G	A	G	G	A	A	A	A
	149048	unknown protein	Mb0128, -, len: 122 aa. Equivalent to Rv0123, len: 122 aa, from Mycobacterium tuberculosis strain H37Rv,(100.0% identity in 122 aa overlap). Hypothetical unknown protein.	23	C	C	T	T	T	T	T	T	T	T	T	T	T	T	T	T	T	T	T	T	T	T	T	T	T
	150700	PE_PGRS2	Mb0129, PE_PGRS2, len: 538 aa. Similar to Rv0124,len: 487 aa, from Mycobacterium tuberculosis strain H37Rv,(87.4% identity in 547 aa overlap). Member of the Mycobacterium tuberculosis PE family, PGRS subfamily of gly-rich proteins, highly similar to many e.g. Y0DP_MYCTU|Q50615 from Mycobacterium tuberculosis (498 aa), FASTA scores: opt: 1730, E(): 0, (60.7% identity in 504 aa overlap). REMARK-M.b…	1	G	G	G	G	G	G	G	G	G	G	A	G	G	G	G	G	G	G	G	G	G	G	G	G	G
Cluster 3	163869	cyp138	Mb0141, cyp138, len: 441 aa. Equivalent to Rv0136,len: 441 aa, from Mycobacterium tuberculosis strain H37Rv,(100.0% identity in 441 aa overlap). Probable cyp138,cytochrome P450 138 (EC 1.14.-.-), similar to others e.g. SLR0574|Q59990 from SYNECHOCYSTIS SP. (444 aa), FASTA scores: opt: 315, E(): 1e-13, (25.7% identity in 416 aa overlap); etc. Also similar to MTV039_6 from Mycobacterium tuberculosi…	4	G	G	G	G	G	G	G	G	G	G	A	G	G	A	G	G	G	A	G	G	A	G	G	G	G
	163989	cyp138	Mb0141, cyp138, len: 441 aa. Equivalent to Rv0136,len: 441 aa, from Mycobacterium tuberculosis strain H37Rv,(100.0% identity in 441 aa overlap). Probable cyp138,cytochrome P450 138 (EC 1.14.-.-), similar to others e.g. SLR0574|Q59990 from SYNECHOCYSTIS SP. (444 aa), FASTA scores: opt: 315, E(): 1e-13, (25.7% identity in 416 aa overlap); etc. Also similar to MTV039_6 from Mycobacterium tuberculosi…	23	C	C	T	T	T	T	T	T	T	T	T	T	T	T	T	T	T	T	T	T	T	T	T	T	T
	197509	yrbE1A	Mb0173, yrbE1A, len: 265 aa. Equivalent to Rv0167,len: 265 aa, from Mycobacterium tuberculosis strain H37Rv,(100.0% identity in 265 aa overlap). yrbE1A, hypothetical unknown integral membrane protein, part of mce1 operon and member of YrbE family (see citations below for more information), highly similar to Mycobacterium tuberculosis proteins O07791|Rv0587|MTCY19H5.35|yrbE2A (265 aa); O53965|Rv19…	1	T	T	T	T	T	T	T	T	T	T	T	T	T	A	T	T	T	T	T	T	T	T	T	T	T
	197944	yrbE1B	Mb0174, yrbE1B, len: 289 aa. Equivalent to Rv0168,len: 289 aa, from Mycobacterium tuberculosis strain H37Rv,(100.0% identity in 289 aa overlap). yrbE1B, hypothetical unknown integral membrane protein, part of mce1 operon and member of YrbE family (see citations below for more information), highly similar to Mycobacterium tuberculosis proteins O07790|Rv0588|MTCY19H5.34|yrbE2B (295 aa); O53966|Rv19…	1	G	G	G	G	G	G	G	G	G	G	G	G	G	A	G	G	G	G	G	G	G	G	G	G	G
	208491	PROBABLE CONSERVED MCE ASSOCIATED TRANSMEMBRANE	Mb0182, -, len: 322 aa. Equivalent to Rv0176, len: 322 aa, from Mycobacterium tuberculosis strain H37Rv,(99.4% identity in 322 aa overlap). Probable conserved Mce-associated transmembrane protein. Contains short region of similarity to PRA_MYCLE|P41484 proline-rich antigen (36 kDa antigen) from Mycobacterium leprae (249 aa) (outside the proline-rich region), FASTA scores: opt: 165, E(): 2.9e-05, …	23	C	C	T	T	T	T	T	T	T	T	T	T	T	T	T	T	T	T	T	T	T	T	T	T	T
	218931	PROBABLE O-METHYLTRANSFERASE	Mb0193, -, len: 220 aa. Equivalent to Rv0187, len: 220 aa, from Mycobacterium tuberculosis strain H37Rv,(100.0% identity in 220 aa overlap). Probable O-methyltransferase (EC 2.1.1.-), similar to many e.g. AB93458.1|AL357591 putative O-methyltransferase from Streptomyces coelicolor (223 aa); MDMC_STRMY|Q00719 O-methyltransferase from Streptomyces mycarofaciens (221 aa), FASTA scores: opt: 327, E()…	1	T	G	T	T	T	T	T	T	T	T	T	T	T	T	T	T	T	T	T	T	T	T	T	T	T
	226633	HYPOTHETICAL PROTEIN	Mb0199c, -, len: 615 aa. Equivalent to Rv0193c,len: 615 aa, from Mycobacterium tuberculosis strain H37Rv,(99.7% identity in 615 aa overlap). Hypothetical unknown protein." /db_xref="UniProtKB/TrEMBL:Q7U2L7	1	T	T	T	T	T	T	T	T	C	T	T	T	T	T	T	T	T	T	T	T	T	T	T	T	T
	234053	POSSIBLE OXIDOREDUCTASE	Mb0203, -, len: 748 aa. Equivalent to Rv0197, len: 762 aa, from Mycobacterium tuberculosis strain H37Rv,(99.9% identity in 748 aa overlap). Possible oxidoreductase (EC 1.-.-.-), similar to others e.g. 9948789|AAG06102.1|AE004699_7|B83307 probable molybdopterin oxidoreductase from Pseudomonas aeruginosa strain PAO1 (769 aa); 5441785|CAB46809.1|AL096811|T36812 probable dehydrogenase from Streptomyc…	1	T	T	T	T	T	T	T	T	T	T	T	T	T	T	T	T	T	T	T	T	C	T	T	T	T
	236846	PROBABLE CONSERVED MEMBRANE PROTEIN	Mb0205, -, len: 219 aa. Equivalent to Rv0199, len: 219 aa, from Mycobacterium tuberculosis strain H37Rv,(100.0% identity in 219 aa overlap). Probable conserved membrane protein, equivalent to Z95398|MLCL622.13 from Mycobacterium leprae (224 aa), FASTA scores: opt: 920,E(): 0, (67.7% identity in 220 aa overlap). Also some similarity to Mce-associated membrane proteins from Mycobacterium tuberculos…	1	C	C	C	C	C	C	C	C	C	C	C	C	C	T	C	C	C	C	C	C	C	C	C	C	C
	238442	conserved protein	Mb0207c, -, len: 167 aa. Equivalent to Rv0201c,len: 167 aa, from Mycobacterium tuberculosis strain H37Rv,(100.0% identity in 167 aa overlap). Conserved hypothetical protein, equivalent to Z95398|MLCL622.15c from Mycobacterium leprae (170 aa), FASTA scores: opt: 646, E(): 0, (63.9% identity in 158 aa overlap).	1	G	A	G	G	G	G	G	G	G	G	G	G	G	G	G	G	G	G	G	G	G	G	G	G	G
	240335	mmpL11	Mb0208c, mmpL11, len: 966 aa. Equivalent to Rv0202c, len: 966 aa, from Mycobacterium tuberculosis strain H37Rv, (100.0% identity in 966 aa overlap). Probable mmpL11, conserved transmembrane transport protein (see citation below), equivalent to Z95398|MLCL622.16c from Mycobacterium leprae (1014 aa), FASTA scores: opt: 4076, E(): 0, (72.8% identity in 1017 aa overlap). Member of RND superfamily, si…	1	G	A	G	G	G	G	G	G	G	G	G	G	G	G	G	G	G	G	G	G	G	G	G	G	G
	253271	pckA	Mb0217, pckA, len: 606 aa. Equivalent to Rv0211,len: 606 aa, from Mycobacterium tuberculosis strain H37Rv,(100.0% identity in 606 aa overlap). Probable pckA (alternate gene names: pckG and pck1), phosphoenolpyruvate carboxykinase [GTP] (EC 4.1.1.32), equivalent to Z95398|MLCL622_21 PROBABLE PHOSPHOENOLPYRUVATE CARBOXYKINASE from Mycobacterium leprae (609 aa), FASTA score: (86.1% identity in 605 a…	1	C	C	C	T	C	C	C	C	C	C	C	C	C	C	C	C	C	C	C	C	C	C	C	C	C
	255791	POSSIBLE METHYLTRANSFERASE (METHYLASE)	Mb0219c, -, len: 437 aa. Equivalent to Rv0213c,len: 437 aa, from Mycobacterium tuberculosis strain H37Rv,(100.0% identity in 437 aa overlap). Possible methyltransferase (EC 2.1.1.-), weakly similar to others methyltransferases e.g. AF127374_30|LINA from Streptomyces lavendulae (611 aa), FASTA scores: opt: 400, E(): 8.1e-19,(27.3% identity in 388 aa overlap); Q50258 fortimicin kl1 methyltransferas…	3	G	G	G	G	G	G	G	G	G	G	G	G	G	G	A	G	G	G	A	G	G	G	A	G	G
	259631	double hotdog hydratase	Mb0222, -, len: 337 aa. Equivalent to Rv0216, len: 337 aa, from Mycobacterium tuberculosis strain H37Rv,(100.0% identity in 337 aa overlap). Conserved hypothetical protein, equivalent to Z95398|MLCL622_22 from Mycobacterium leprae (339 aa), FASTA scores: E(): 0, (73.7 identity in 338 aa overlap).	1	G	A	G	G	G	G	G	G	G	G	G	G	G	G	G	G	G	G	G	G	G	G	G	G	G
	260593	lipW	Mb0223c, lipW, len: 302 aa. Equivalent to Rv0217c,len: 302 aa, from Mycobacterium tuberculosis strain H37Rv,(99.7% identity in 302 aa overlap). Possible esterase (EC 3.1.1.-), showing similarity with others e.g. EST_ACICA|P18773 esterase (303 aa), FASTA scores: opt: 320, E(): 3.2e-13, (29.2% identity in 274 aa overlap).	1	G	G	G	G	G	G	G	G	G	G	G	G	G	C	G	G	G	G	G	G	G	G	G	G	G
	279058	gabD1	Mb0239c, gabD1, len: 511 aa. Equivalent to Rv0234c,len: 511 aa, from Mycobacterium tuberculosis strain H37Rv,(100.0% identity in 511 aa overlap). Probable gabD1,succinate-semialdehyde dehydrogenase [NADP+] dependent (EC 1.2.1.16), equivalent to AL022486|MLCB1883_6 PROBABLE ALDEHYDE DEHYDROGENASE from Mycobacterium leprae (457 aa),FASTA scores: opt: 2617, E(): 0, (85.7% identity in 455 aa overlap)…	1	G	G	G	G	G	G	G	G	G	G	A	G	G	G	G	G	G	G	G	G	G	G	G	G	G
	279701	PROBABLE CONSERVED TRANSMEMBRANE PROTEIN	Mb0240c, -, len: 482 aa. Equivalent to Rv0235c,len: 482 aa, from Mycobacterium tuberculosis strain H37Rv,(100.0% identity in 482 aa overlap). Possible conserved transmembrane protein, highly similar to AL133278|CAB61913.1|SCM11_2 putative integral membrane protein from Streptomyces coelicolor (470 aa), FASTA scores: opt: 2116, E(): 0, (61.8% identity in 474 aa overlap); and similar to hypothetica…	23	A	A	G	G	G	G	G	G	G	G	G	G	G	G	G	G	G	G	G	G	G	G	G	G	G
	282212	aftd	Mb0241c, -, len: 1400 aa. Equivalent to Rv0236c,len: 1400 aa, from Mycobacterium tuberculosis strain H37Rv, (99.8% identity in 1400 aa overlap). Probable conserved transmembrane protein, equivalent to AL022486|CAC32102.1|MLCB1883_7 possible integral membrane protein from Mycobacterium leprae (1440 aa), FASTA scores: opt: 7491, E(): 0, (78.8% identity in 1397 aa overlap).	1	C	T	C	C	C	C	C	C	C	C	C	C	C	C	C	C	C	C	C	C	C	C	C	C	C
	288998	fabG4	Mb0248c, fabG4, len: 454 aa. Equivalent to Rv0242c,len: 454 aa, from Mycobacterium tuberculosis strain H37Rv,(100.0% identity in 454 aa overlap). Probable fabG4,3-oxoacyl-[acyl-carrier protein] reductase (EC 1.1.1.100),equivalent to 3063883|CAA18568.1|AL022486|MLCB1883_13|T44878 3-oxoacyl-[acyl-carrier protein] reductase homolog from Mycobacterium leprae (454 aa), FASTA scores: opt: 2486,E(): 0, …	1	G	A	G	G	G	G	G	G	G	G	G	G	G	G	G	G	G	G	G	G	G	G	G	G	G
	297187	PROBABLE SUCCINATE DEHYDROGENASE [IRON-SULFUR SUBUNIT] (SUCCINIC DEHYDROGENASE)	Mb0253c, -, len: 248 aa. Equivalent to Rv0247c,len: 248 aa, from Mycobacterium tuberculosis strain H37Rv,(100.0% identity in 248 aa overlap). Probable succinate dehydrogenase, iron-sulfur subunit (EC 1.3.99.1), highly similar to CAC44313.1|AL596043 putative succinate dehydrogenase iron-sulfur subunit from Streptomyces coelicolor (259 aa); and similar to iron-sulphur protein subunits of fumarate r…	23	T	T	C	C	C	C	C	C	C	C	C	C	C	C	C	C	C	C	C	C	C	C	C	C	C
	308852	CONSERVED HYPOTHETICAL PROTEIN	Mb0264c, -, len: 151 aa. Equivalent to Rv0258c,len: 151 aa (alternative start possible), from Mycobacterium tuberculosis strain H37Rv, (100.0% identity in 151 aa overlap). Conserved hypothetical protein ,showing some similarity to Rv1685c|MTCI125_6 from Mycobacterium tuberculosis (207 aa), FASTA scores: E(): 9.3e-07, (32.1% identity in 140 aa overlap). Also some similarity with AL049819|SCE7_13|T…	3	C	C	C	C	C	C	C	C	C	C	C	C	C	C	G	C	C	C	G	C	C	C	G	C	C
	330261	CONSERVED HYPOTHETICAL PROTEIN	Mb0282, -, len: 306 aa. Equivalent to Rv0276, len: 306 aa, from Mycobacterium tuberculosis strain H37Rv,(100.0% identity in 306 aa overlap). Conserved hypothetical protein, similar to Rv2237|Z70692|MTCY427.18 from Mycobacterium tuberculosis (296 aa), FASTA scores: opt: 874, E(): 0, (49.6% identity in 282 aa overlap).	1	T	T	T	T	T	T	T	T	T	T	T	T	T	T	T	T	T	C	T	T	T	T	T	T	T
Cluster 3	341007	PPE3	Mb0288, PPE3, len: 536 aa. Equivalent to Rv0280,len: 536 aa, from Mycobacterium tuberculosis strain H37Rv,(99.8% identity in 536 aa overlap). Member of the Mycobacterium tuberculosis PPE family, similar to others e.g. Z80108|MTCY21B4_4|Rv0453 from Mycobacterium tuberculosis (539 aa), FASTA scores: opt: 1131, E(): 0,(51.7% identity in 540 aa overlap).	4	G	G	G	G	G	G	G	G	G	G	A	G	G	A	G	G	G	A	G	G	A	G	G	G	G
	357131	ecce3	Mb0300, -, len: 331 aa. Equivalent to Rv0292, len: 331 aa, from Mycobacterium tuberculosis strain H37Rv,(99.7% identity in 331 aa overlap). Probable conserved transmembrane protein (has two hydrophobic segments at N-terminal end), equivalent to CAC32058.1|AL583926 conserved membrane protein from Mycobacterium leprae (339 aa).	1	A	G	A	A	A	A	A	A	A	A	A	A	A	A	A	A	A	A	A	A	A	A	A	A	A
	362435	PE_PGRS5	Mb0305, PE_PGRS5, len: 606 aa. Equivalent to Rv0297, len: 591 aa, from Mycobacterium tuberculosis strain H37Rv, (97.5% identity in 606 aa overlap). Member of the Mycobacterium tuberculosis PE family, PGRS subfamily of gly-rich proteins, highly similar to others e.g. Y03A_MYCTU|Q10637 from Mycobacterium tuberculosis (603 aa), FASTA scores: opt: 1884, E(): 0, (53.7% identity in 635 aa overlap). REM…	1	G	G	G	G	G	G	G	G	G	G	G	G	G	G	G	G	G	G	G	A	G	G	G	G	G
	369667	PPE5	Mb0312c, PPE5, len: 1147 aa. Equivalent to 3' end of Rv0304c, len: 2204 aa, from Mycobacterium tuberculosis strain H37Rv, (99.9% identity in 1147 aa overlap). Member of the Mycobacterium tuberculosis PE family (PPE, MPTR),similar to others e.g. Z95324|MTY13E10_16 from M. tuberculosis (1443 aa), FASTA scores: E(): 0, (50.6% identity in 1403 aa overlap); Y04H_MYCTU|Q10778 from M. tuberculosis (734 …	1	G	A	G	G	G	G	G	G	G	G	G	G	G	G	G	G	G	G	G	G	G	G	G	G	G
	374129	PPE6	Mb0313c, PPE6, len: 1985 aa. Equivalent to 5' end of Rv0305c, len: 963 aa, from Mycobacterium tuberculosis strain H37Rv, (100.0% identity in 809 aa overlap). Member of the Mycobacterium tuberculosis PE family (PPE, MPTR),similar to others e.g. Y04H_MYCTU|Q10778 from M. tuberculosis (734 aa), FASTA scores: opt: 1340, E(): 0,(40.9% identity in 815 aa overlap); Z95324|MTY13E10_16 from Mycobacterium …	1	G	C	G	G	G	G	G	G	G	G	G	G	G	G	G	G	G	G	G	G	G	G	G	G	G
	374898	PPE6	Mb0313c, PPE6, len: 1985 aa. Equivalent to 5' end of Rv0305c, len: 963 aa, from Mycobacterium tuberculosis strain H37Rv, (100.0% identity in 809 aa overlap). Member of the Mycobacterium tuberculosis PE family (PPE, MPTR),similar to others e.g. Y04H_MYCTU|Q10778 from M. tuberculosis (734 aa), FASTA scores: opt: 1340, E(): 0,(40.9% identity in 815 aa overlap); Z95324|MTY13E10_16 from Mycobacterium …	23	A	A	G	G	G	G	G	G	G	G	G	G	G	G	G	G	G	G	G	G	G	G	G	G	G
	378717	PROBABLE CONSERVED INTEGRAL MEMBRANE PROTEIN	Mb0316, -, len: 238 aa. Equivalent to Rv0308, len: 238 aa, from Mycobacterium tuberculosis strain H37Rv,(100.0% identity in 238 aa overlap). Probable conserved integral membrane protein, with C-terminus highly similar to C-terminus of other integral membrane proteins or phosphatases e.g. AAK25788.1|AF336822_1|13430250|AAK2578 9.1|AF336823_1 putative phosphatase from Streptococcus pyogenes (201 aa…	1	C	T	C	C	C	C	C	C	C	C	C	C	C	C	C	C	C	C	C	C	C	C	C	C	C
Cluster 1	379590	POSSIBLE CONSERVED EXPORTED PROTEIN	Mb0317, -, len: 218 aa. Equivalent to Rv0309, len: 218 aa, from Mycobacterium tuberculosis strain H37Rv,(100.0% identity in 218 aa overlap). Possible conserved exported protein (has putative N-terminal signal sequence), equivalent to AC32053.1|AL583926 putative secreted protein from Mycobacterium leprae (218 aa). Also similar to others e.g. AB76092.1|AL157956 putative secreted protein from Strept…	16	T	T	C	T	C	C	C	C	T	C	T	C	C	T	C	C	C	T	C	T	T	C	C	C	C
	397754	POSSIBLE DEHYDROGENASE/REDUCTASE	Mb0338, -, len: 388 aa. Equivalent to Rv0331, len: 388 aa, from Mycobacterium tuberculosis strain H37Rv,(100.0% identity in 388 aa overlap). Possible dehydrogenase/reductase (EC 1.-.-.-), similar to various dehydrogenases/reductases e.g. NP_103779.1|14022957|BAB49565.1|AP002999 flavoprotein reductase from Mesorhizobium loti (377 aa); NP_147681.1 predicted NAD(FAD)-dependent dehydrogenase from Aer…	1	T	T	T	T	T	T	T	T	T	T	T	T	T	T	T	T	T	T	T	G	T	T	T	T	T
	400242	rmlA	Mb0341, rmlA, len: 288 aa. Equivalent to Rv0334,len: 288 aa, from Mycobacterium tuberculosis strain H37Rv,(100.0% identity in 288 aa overlap). Probable rmlA (alternate gene name: rfbA), glucose-1-phosphate thymidylyl-transferase (EC 2.7.7.24), equivalent to CAC32020.1|AL583925 glucose-1-phosphate thymidyltransferase from Mycobacterium leprae (288 aa). Also highly similar to others e.g. AAG29804.1…	7	T	T	T	G	T	T	T	T	G	T	G	T	T	G	T	T	T	G	T	G	G	T	T	T	T
	410566	iniB	Mb0348, iniB, len: 479 aa. Equivalent to Rv0341,len: 479 aa, from Mycobacterium tuberculosis strain H37Rv,(100.0% identity in 479 aa overlap). iniB, isoniazid-inducible gene, (see citations below). Protein very Gly-, Ala-rich, similar to cell wall proteins e.g. P27483|GRP_ARATH GLYCINE-RICH CELL WALL STRUCTURAL PROTEIN from A. thaliana (338 aa), FASTA scores: opt: 532, E(): 5.2e-13, (39.3% identi…	1	G	A	G	G	G	G	G	G	G	G	G	G	G	G	G	G	G	G	G	G	G	G	G	G	G
	413837	iniC	Mb0350, iniC, len: 493 aa. Equivalent to Rv0343,len: 493 aa, from Mycobacterium tuberculosis strain H37Rv,(100.0% identity in 493 aa overlap). iniC, isoniazid-inducible gene, (see citations below). Shows slight similarity to P40983|YOR6_THER8 hypothetical protein (402 aa), FASTA scores: opt: 196, E(): 2.6e-05,(25.9% identity in 228 aa overlap). Also some similarity to upstream ORF Rv0342|iniA. Co…	23	C	C	G	G	G	G	G	G	G	G	G	G	G	G	G	G	G	G	G	G	G	G	G	G	G
	416078	intergenic		2	C	C	C	C	C	C	C	C	C	C	C	C	C	C	C	C	C	C	C	C	C	C	C	G	G
	417661	ansP2	Mb0354c, ansP2, len: 487 aa. Equivalent to Rv0346c,len: 487 aa, from Mycobacterium tuberculosis strain H37Rv,(100.0% identity in 487 aa overlap). Possible ansP2,L-asparagine permease, integral membrane protein belonging to family containing many amino acid permeases, highly similar to G467030|B2126_F2_85|NP_301937.1|NC_002677 probable L-asparagine permease from Mycobacterium leprae (498 aa); and …	23	T	T	C	C	C	C	C	C	C	C	C	C	C	C	C	C	C	C	C	C	C	C	C	C	C
	424165	dnaJ1	Mb0360, dnaJ1, len: 395 aa. Equivalent to Rv0352, len: 395 aa, from Mycobacterium tuberculosis strainH37Rv,(100.0% identity in 395 aa overlap). Probable DnaJ1, chaperone protein, equivalent to AAA25363.1|M95576 DNA J heatshock protein from Mycobacterium leprae (389 aa). Also highly similar to others. Contains both DnaJ signatures (PS00636, and PS00637). BELONGS TO THE DNAJ FAMILY. COFACTOR: BINDS…	1	C	C	C	C	C	C	C	C	T	C	C	C	C	C	C	C	C	C	C	C	C	C	C	C	C
	426849	PPE8	Mb0362c, PPE8, len: 3507 aa. Equivalent to Rv0355c and Rv0354c, len: 3300 aa and 141 aa, from Mycobacterium tuberculosis strain H37Rv, (99.8% identity in 3296 aa overlap and 100.0% identity in 125 aa overlap). PPE8, member of the Mycobacterium tuberculosis PPE family, similar to others e.g. AL009198|MTV004_5 from M. tuberculosis (3716 aa), FASTA scores: opt: 2906, E(): 0,(40.9% identity in 3833 a…	23	C	C	T	T	T	T	T	T	T	T	T	T	T	T	T	T	T	T	T	T	T	T	T	T	T
	429651	PPE8	Mb0362c, PPE8, len: 3507 aa. Equivalent to Rv0355c and Rv0354c, len: 3300 aa and 141 aa, from Mycobacterium tuberculosis strain H37Rv, (99.8% identity in 3296 aa overlap and 100.0% identity in 125 aa overlap). PPE8, member of the Mycobacterium tuberculosis PPE family, similar to others e.g. AL009198|MTV004_5 from M. tuberculosis (3716 aa), FASTA scores: opt: 2906, E(): 0,(40.9% identity in 3833 a…	1	C	T	C	C	C	C	C	C	C	C	C	C	C	C	C	C	C	C	C	C	C	C	C	C	C
	432359	PPE8	Mb0362c, PPE8, len: 3507 aa. Equivalent to Rv0355c and Rv0354c, len: 3300 aa and 141 aa, from Mycobacterium tuberculosis strain H37Rv, (99.8% identity in 3296 aa overlap and 100.0% identity in 125 aa overlap). PPE8, member of the Mycobacterium tuberculosis PPE family, similar to others e.g. AL009198|MTV004_5 from M. tuberculosis (3716 aa), FASTA scores: opt: 2906, E(): 0,(40.9% identity in 3833 a…	1	A	A	A	A	A	A	A	A	A	A	A	A	A	A	A	A	G	A	A	A	A	A	A	A	A
	433688	PPE8	Mb0362c, PPE8, len: 3507 aa. Equivalent to Rv0355c and Rv0354c, len: 3300 aa and 141 aa, from Mycobacterium tuberculosis strain H37Rv, (99.8% identity in 3296 aa overlap and 100.0% identity in 125 aa overlap). PPE8, member of the Mycobacterium tuberculosis PPE family, similar to others e.g. AL009198|MTV004_5 from M. tuberculosis (3716 aa), FASTA scores: opt: 2906, E(): 0,(40.9% identity in 3833 a…	1	C	C	C	C	C	C	C	C	C	C	C	C	C	T	C	C	C	C	C	C	C	C	C	C	C
	438605	PROBABLE CONSERVED INTEGRAL MEMBRANE PROTEIN	Mb0366, -, len: 259 aa. Equivalent to Rv0359, len: 259 aa, from Mycobacterium tuberculosis strain H37Rv, (99.6%identity in 259 aa overlap). Probable conserved integral membrane protein, highly similar to hypothetical or other membrane proteins e.g. AL133220|SCC75A_6|T50569 probable membrane protein from Streptomyces coelicolor (265 aa), FASTA scores: opt: 642, E(): 0, (43.1% identity in 248 aa ov…	1	C	T	C	C	C	C	C	C	C	C	C	C	C	C	C	C	C	C	C	C	C	C	C	C	C
	439834	intergenic		1	C	A	C	C	C	C	C	C	C	C	C	C	C	C	C	C	C	C	C	C	C	C	C	C	C
	448514	POSSIBLE OXIDOREDUCTASE	Mb0377c, -, len: 298 aa. Equivalent to Rv0370c,len: 298 aa, from Mycobacterium tuberculosis strain H37Rv,(99.7% identity in 298 aa overlap). Possible oxidoreductase (EC 1.-.-.-), similar to many hypothetical proteins, but also similar to ORF4|X82447|OCCOXMSL4_4 Protein of coxMSL gene cluster from Pseudomonas/Oligotropha carboxidovorans (295 aa), FASTA scores: opt: 851, E(): 0, (48.2% identity in …	1	C	C	C	C	C	C	C	C	C	C	C	C	C	C	C	C	C	C	C	T	C	C	C	C	C
Cluster 2	469655	purT	Mb0395, purT, len: 419 aa. Equivalent to Rv0389,len: 419 aa, from Mycobacterium tuberculosis strain H37Rv,(99.5% identity in 419 aa overlap). Probable purT, phosphoribosylglycinamide formyltransferase 2 (EC 2.1.2.-), similar to others e.g. P33221|PURT_ECOLI|B1849 phosphoribosylglycinamide formyltransferase 2 from Escherichia coli strain K-12 (391 aa), FASTA scores: opt: 481, E(): 1.3e-22, (40.1% …	3	T	T	T	C	T	T	T	T	C	T	T	T	T	T	T	T	T	T	T	C	T	T	T	T	T
	475235	POSSIBLE SECRETED PROTEIN	Mb0400c, -, len: 239 aa. Equivalent to Rv0394c,len: 239 aa, from Mycobacterium tuberculosis strain H37Rv,(100.0% identity in 239 aa overlap). Possible secreted protein, sharing no homology with other proteins. Has hydrophobic stretch at its N-terminus.	1	G	G	G	G	G	G	G	G	A	G	G	G	G	G	G	G	G	G	G	G	G	G	G	G	G
	476902	CONSERVED 13E12 REPEAT FAMILY PROTEIN	Mb0403, -, len: 122 aa. Equivalent to Rv0397, len: 122 aa, from Mycobacterium tuberculosis strain H37Rv, (100.0% identity in 122 aa overlap). Part of 13E12 repeat family of conserved Mycobacterium tuberculosis proteins, similar to downstream Rv0393|Z84725|MTCY4D9_5 CONSERVED 13E12 REPEAT FAMILY PROTEIN (441 aa), FASTA scores: E(): 0, (87.7% identity in 122 aa overlap).	1	C	C	C	C	C	C	C	C	C	C	T	C	C	C	C	C	C	C	C	C	C	C	C	C	C
	478493	lpqK	Mb0405c, lpqK, len: 409 aa. Equivalent to Rv0399c,len: 409 aa, from Mycobacterium tuberculosis strain H37Rv,(100.0% identity in 409 aa overlap). Possible lpqK, conserved lipoprotein, showing some similarity to penicillin binding proteins and various peptidases e.g. DAC_STRSQ|P15555 d-alanyl-d-alanine carboxypeptidase protein (406 aa), FASTA scores: opt: 348, E(): 5.6e-16,(29.2% identity in 301 aa…	1	T	C	T	T	T	T	T	T	T	T	T	T	T	T	T	T	T	T	T	T	T	T	T	T	T
Cluster 1	480677	fadE7	Mb0406c, fadE7, len: 395 aa. Equivalent to Rv0400c, len: 395 aa, from Mycobacterium tuberculosis strain H37Rv,(100.0% identity in 395 aa overlap). Probable fadE7, acyl-CoA dehydrogenase (EC 1.3.99.-), similar to many e.g. CAC12923.1|AL445403 putative acyl CoA dehydrogenase from Streptomyces coelicolor (397 aa); G624219 GLUTARYL-COA DEHYDROGENASE PRECURSOR (438 aa), FASTA scores: opt: 1161,E(): 0,…	16	G	G	A	G	A	A	A	A	G	A	G	A	A	G	A	A	A	G	A	G	G	A	A	A	A
	481425	mmpL1b	Mb0408c, mmpL1b, len: 367 aa. Equivalent to 3' end of Rv0402c, len: 958 aa, from Mycobacterium tuberculosis strain H37Rv, (100.0% identity in 367 aa overlap). Probable mmpL1, conserved transmembrane transport protein (see citation below), member of RND superfamily, highly similar to other Mycobacterial proteins e.g. YV34_MYCTU|Q11171 hypothetical 106.2 kd membrane protein from Mycobacterium tuber…	1	C	C	C	C	C	T	C	C	C	C	C	C	C	C	C	C	C	C	C	C	C	C	C	C	C
	485020	fadD30	Mb0411, fadD30, len: 585 aa. Equivalent to Rv0404,len: 585 aa, from Mycobacterium tuberculosis strain H37Rv,(99.8% identity in 585 aa overlap). Probable fadD30,fatty-acid-CoA synthetase (EC 6.2.1.-), similar to many e.g. MBU75685_1|AAB52538.1|U75685 acyl-CoA synthase from Mycobacterium bovis (582 aa); MASC_MYCLE|P54200 masc protein from Mycobacterium leprae (372 aa), FASTA scores: opt: 888, E(): …	1	A	A	A	G	A	A	A	A	A	A	A	A	A	A	A	A	A	A	A	A	A	A	A	A	A
	488296	pks6b	Mb0413, pks6b, len: 946 aa. Equivalent to 3' end of Rv0405, len: 1402 aa, from Mycobacterium tuberculosis strain H37Rv, (99.9% identity in 945 aa overlap). Probable pks6, membrane-bound polyketide synthase, highly similar to others e.g. CAC29643.1|AL583917 putative polyketide synthase from Mycobacterium leprae (2103 aa); Y06K_MYCTU|Q10977 probable polyketide synthase (1876 aa),FASTA scores: opt: …	1	C	C	C	C	C	C	C	C	C	C	T	C	C	C	C	C	C	C	C	C	C	C	C	C	C
	496639	pknG	Mb0418c, pknG, len: 750 aa. Equivalent to Rv0410c,len: 750 aa, from Mycobacterium tuberculosis strain H37Rv,(100.0% identity in 750 aa overlap). pknG, serine/threonine-protein kinase (EC 2.7.1.-) (see citations below), equivalent to PKNG_MYCLE|P57993|13092623|CAC29812.1|AL583918 PROBABLE SERINE/THREONINE-PROTEIN KINASE from Mycobacterium leprae (767 aa). Also similar to others e.g. AB76890.1|AL15…	1	G	G	G	G	G	G	G	G	G	G	G	G	G	G	G	G	G	G	G	A	G	G	G	G	G
Cluster 3	497080	pknG	Mb0418c, pknG, len: 750 aa. Equivalent to Rv0410c,len: 750 aa, from Mycobacterium tuberculosis strain H37Rv,(100.0% identity in 750 aa overlap). pknG, serine/threonine-protein kinase (EC 2.7.1.-) (see citations below), equivalent to PKNG_MYCLE|P57993|13092623|CAC29812.1|AL583918 PROBABLE SERINE/THREONINE-PROTEIN KINASE from Mycobacterium leprae (767 aa). Also similar to others e.g. AB76890.1|AL15…	4	A	A	A	A	A	A	A	A	A	A	G	A	A	G	A	A	A	G	A	A	G	A	A	A	A
	499520	POSSIBLE CONSERVED MEMBRANE PROTEIN	Mb0420c, -, len: 439 aa. Equivalent to Rv0412c,len: 439 aa, from Mycobacterium tuberculosis strain H37Rv,(99.8% identity in 439 aa overlap). Possible conserved membrane protein, equivalent to AL035159|MLCB1450_16|T44737 probable membrane protein from Mycobacterium leprae (403 aa), FASTA scores: opt: 2027,E(): 0, (80.4% identity in 403 aa overlap). Also some similarity with CAB71201.1|AL138538 put…	2	C	C	C	C	C	C	C	C	C	C	C	C	C	C	C	C	C	C	C	C	C	C	C	G	G
	511863	ctpH	Mb0433c, ctpH, len: 1539 aa. Equivalent to Rv0425c, len: 1539 aa, from Mycobacterium tuberculosis strain H37Rv, (99.9% identity in 1539 aa overlap). Possible ctpH, metal cation-transporting P-type ATPase (transmembrane protein) (EC 3.6.1.-), showing some similarity with CAA17934.1|AL022118|13093871|CAC32203.1|AL583926 putative cation-transporting ATPase from Mycobacterium leprae (1609 aa). Also s…	1	C	C	C	T	C	C	C	C	C	C	C	C	C	C	C	C	C	C	C	C	C	C	C	C	C
Cluster 2	515032	ctpH	Mb0433c, ctpH, len: 1539 aa. Equivalent to Rv0425c, len: 1539 aa, from Mycobacterium tuberculosis strain H37Rv, (99.9% identity in 1539 aa overlap). Possible ctpH, metal cation-transporting P-type ATPase (transmembrane protein) (EC 3.6.1.-), showing some similarity with CAA17934.1|AL022118|13093871|CAC32203.1|AL583926 putative cation-transporting ATPase from Mycobacterium leprae (1609 aa). Also s…	3	C	C	C	T	C	C	C	C	T	C	C	C	C	C	C	C	C	C	C	T	C	C	C	C	C
	533137	PPE10	Mb0450c, PPE10, len: 479 aa. Equivalent to Rv0442c, len: 487 aa, from Mycobacterium tuberculosis strain H37Rv, (99.8% identity in 479 aa overlap). Member of the Mycobacterium tuberculosis PPE family, nearly identical to hypothetical protein from Mycobacterium tuberculosis (strain Erdman) and to AN5S46909_1 protein fragment from Mycobacterium bovis (302 aa); P42611|YHS6_MYCTU HYPOTHETICAL 50.6 KD …	1	C	A	C	C	C	C	C	C	C	C	C	C	C	C	C	C	C	C	C	C	C	C	C	C	C
	533481	conserved protein	Mb0451, -, len: 171 aa. Equivalent to Rv0443, len: 171 aa, from Mycobacterium tuberculosis strain H37Rv,(100.0% identity in 171 aa overlap). Conserved hypothetical protein, highly similar to AL049863|SC5H1_23|T35339 hypothetical protein from Streptomyces coelicolor (171 aa), FASTA scores: opt: 561,E(): 2.3e-32, (49.7% identity in 165 aa overlap); and CAC42482.1|AJ318385 hypothetical protein from …	1	G	A	G	G	G	G	G	G	G	G	G	G	G	G	G	G	G	G	G	G	G	G	G	G	G
	535443	intergenic		1	C	C	C	C	C	C	C	C	C	C	C	C	C	C	C	C	C	G	C	C	C	C	C	C	C
	543078	intergenic		23	T	T	C	C	C	C	C	C	C	C	C	C	C	C	C	C	C	C	C	C	C	C	C	C	C
	545684	PPE11	Mb0461, PPE11, len: 518 aa. Equivalent to Rv0453,len: 518 aa, from Mycobacterium tuberculosis strain H37Rv,(100.0% identity in 518 aa overlap). Member of the Mycobacterium tuberculosis PPE family, similar to many e.g. AL0212|MTV012_32 from Mycobacterium tuberculosis (434 aa), FASTA scores: opt: 882, E(): 7e-31, (41.8% identity in 514 aa overlap).	1	T	T	T	T	C	T	T	T	T	T	T	T	T	T	T	T	T	T	T	T	T	T	T	T	T
	553752	lpd	Mb0471, lpd, len: 464 aa. Equivalent to Rv0462,len: 464 aa, from Mycobacterium tuberculosis strain H37Rv,(100.0% identity in 464 aa overlap). lpd (alternate gene name: TB49.2), dihydrolipoamide dehydrogenase (EC 1.8.1.4) (see first citation below), equivalent to AAA63016.1|U15183 lipoamide dehydrogenase from Mycobacterium leprae (467 aa), FASTA scores: opt: 2583,E(): 0, (83.1% identity in 467 aa …	1	A	A	A	G	A	A	A	A	A	A	A	A	A	A	A	A	A	A	A	A	A	A	A	A	A
	558640	icl	Mb0476, icl, len: 428 aa. Equivalent to Rv0467, len: 428 aa, from Mycobacterium tuberculosis strain H37Rv,(100.0% identity in 428 aa overlap). icl (previously known as aceA), isocitrate lyase (EC 4.1.3.1) (see citations below), highly similar to many, closest to Z29367|RFISCILY_1 from R. fascians (429 aa), FASTA scores: opt: 2359, E(): 0, (80.7% identity in 429 aa overlap). BELONGS TO THE ISOCITR…	1	C	C	C	T	C	C	C	C	C	C	C	C	C	C	C	C	C	C	C	C	C	C	C	C	C
	560788	intergenic		1	C	C	C	C	C	C	C	C	C	C	C	C	C	C	C	C	C	C	C	C	T	C	C	C	C
	562376	pcaA	Mb0479c, pcaA, len: 287 aa. Equivalent to Rv0470c, len: 287 aa, from Mycobacterium tuberculosis strain H37Rv,(100.0% identity in 287 aa overlap). pcaA (previously known as umaA2), mycolic acid synthase (cyclopropane synthase) (EC 2.-.-.-) (see citations below), equivalent to CAC31976.1|AL583925 Mycolic acid synthase from Mycobacterium leprae (295 aa); and highly similar to S72886|B2168_F3_130|467…	1	A	A	A	A	A	A	A	A	A	A	A	A	A	A	A	A	A	G	A	A	A	A	A	A	A
	563409	HYPOTHETICAL PROTEIN	Mb0481c, -, len: 162 aa. Equivalent to Rv0471c, len: 162 aa, from Mycobacterium tuberculosis strain H37Rv,(100.0% identity in 162 aa overlap). Hypothetical unknown protein.	1	C	C	C	C	C	C	C	C	T	C	C	C	C	C	C	C	C	C	C	C	C	C	C	C	C
	566447	PROBABLE TRANSCRIPTIONAL REGULATORY PROTEIN	Mb0484, -, len: 140 aa. Equivalent to Rv0474, len: 140 aa, from Mycobacterium tuberculosis strain H37Rv, (100.0% identity in 140 aa overlap). Probable transcriptional regulator, highly similar to others e.g. CAC04034.1|AL391406 putative DNA-binding protein from Streptomyces coelicolor (141 aa); N-terminus of NP_104173.1|14023352|BAB49959.1|AP003000 transcriptional regulator from Mesorhizobium lot…	3	A	A	A	A	A	A	A	A	A	A	G	A	A	A	A	A	A	G	A	A	G	A	A	A	A
	569876	PROBABLE CONSERVED MEMBRANE PROTEIN	Mb0489c, -, len: 348 aa. Equivalent to Rv0479c, len: 348 aa, from Mycobacterium tuberculosis strain H37Rv,(100.0% identity in 348 aa overlap). Probable conserved membrane protein, equivalent to CAC31967.1|AL583925 possible secreted protein from Mycobacterium leprae (254 aa); and C-terminus highly similar to AAF74996.1|AF143402_1|AF143402 putative multicopper oxidase from Mycobacterium avium (149 …	1	C	C	C	C	C	C	C	T	C	C	C	C	C	C	C	C	C	C	C	C	C	C	C	C	C
Cluster 1	578793	PROBABLE CONSERVED INTEGRAL MEMBRANE PROTEIN	Mb0498, -, len: 201 aa. Equivalent to Rv0488, len: 201 aa, from Mycobacterium tuberculosis strain H37Rv,(100.0% identity in 201 aa overlap). Probable conserved integral membrane protein, LysE family possibly involved in transport of Lysine, similar to others and conserved hypothetical proteins e.g. AB93746.1|AL357613 putative membrane transport protein from Streptomyces coelicolor (204 aa); D8310…	16	G	G	A	G	A	A	A	A	G	A	G	A	A	G	A	A	A	G	A	G	G	A	A	A	A
Cluster 1.1	584700	HYPOTHETICAL PROTEIN	Mb0503c, -, len: 109 aa. Equivalent to Rv0492A, len: 109 aa, from Mycobacterium tuberculosis strain H37Rv,(100.0% identity in 109 aa overlap). Hypothetical unknown protein. GC plot suggests CDS.	10	C	C	A	C	A	A	A	C	C	A	C	A	A	C	C	A	A	C	C	C	C	A	C	C	C
	590277	CONSERVED HYPOTHETICAL PROTEIN	Mb0509, -, len: 280 aa. Equivalent to Rv0498, len: 280 aa, from Mycobacterium tuberculosis strain H37Rv,(100.0% identity in 280 aa overlap). Conserved hypothetical protein, highly similar to P54581|Y498_MYCLE|ML2432 HYPOTHETICAL 30.5 KDA PROTEIN from Mycobacterium leprae (280 aa); and S72896|B2168_C2_210 hypothetical protein from Mycobacterium leprae (244 aa), FASTA scores: opt: 1486,E():0, (89.3…	1	G	G	G	G	G	G	G	G	G	G	C	G	G	G	G	G	G	G	G	G	G	G	G	G	G
	590327	intergenic		23	G	G	A	A	A	A	A	A	A	A	A	A	A	A	A	A	A	A	A	A	A	A	A	A	A
Cluster 3	592694	Conserved hypothetical protein	Mb0512A, len: 33 aa. Equivalent to Rv0500B len: 33 aa, from Mycobacterium tuberculosis strain H37Rv, (100.0% identity in 33 aa overlap). Transferred from H37Rv annotation using Rapid Annotation Transfer Tool (Nucleic Acids Res. 2011 May; 39(9): e57). Conserved hypothetical protein. Basic protein 18 of the 33 aa are Arg or Lys, with strong similarity to AL079345|SCE68_25 protein from Streptomyces …	4	C	C	C	C	C	C	C	C	C	C	A	C	C	A	C	C	C	A	C	C	A	C	C	C	C
	594131	conserved protein	Mb0514, -, len: 358 aa. Equivalent to Rv0502, len: 358 aa, from Mycobacterium tuberculosis strain H37Rv,(100.0% identity in 358 aa overlap). Conserved hypothetical protein, equivalent to P54878|Y502_MYCLE|ML2427 HYPOTHETICAL 40.5 KDA PROTEIN from Mycobacterium leprae (367 aa), FASTA scores: opt: 2042, E(): 0, (84.1% identity in 365 aa overlap). Also similar to T36273|SCE68.23c hypothetical protei…	1	C	G	C	C	C	C	C	C	C	C	C	C	C	C	C	C	C	C	C	C	C	C	C	C	C
	595667	cmaA2	Mb0515c, cmaA2, len: 302 aa. Equivalent to Rv0503c,len: 302 aa, from Mycobacterium tuberculosis strain H37Rv,(100.0% identity in 302 aa overlap). cmaA2 (alternate gene name: cma2), cyclopropane-fatty-acyl-phospholipid synthase 2 (mycolic acid trans-cyclopropane synthetase) (EC 2.1.1.79) (see citations below). Note that this protein has 302 aa and not 322 aa: we have chosen a different initiation …	23	T	T	C	C	C	C	C	C	C	C	C	C	C	C	C	C	C	C	C	C	C	C	C	C	C
	597567	serB1	Mb0517c, serB1, len: 373 aa. Equivalent to Rv0505c, len: 373 aa, from Mycobacterium tuberculosis strain H37Rv,(100.0% identity in 373 aa overlap). Possible serB1, phosphoserine phosphatase (EC 3.1.3.3), equivalent (but longer ~70 aa in N-terminus) to S72914|serB phosphoserine phosphatase from Mycobacterium leprae (300 aa), FASTA scores: opt: 1570, E(): 0, (83.0% identity in 306 aa overlap). C-ter…	1	G	A	G	G	G	G	G	G	G	G	G	G	G	G	G	G	G	G	G	G	G	G	G	G	G
	598640	mmpL2	Mb0519, mmpL2, len: 968 aa. Equivalent to Rv0507, len: 968 aa, from Mycobacterium tuberculosis strain H37Rv, (99.6% identity in 968 aa overlap). Probable mmpL2, conserved transmembrane transport protein (see citation below), member of RND superfamily, highly similar to other Mycobacterial proteins e.g. YV34_MYCLE from Mycobacterium leprae (959 aa), FASTA scores: opt: 3699, E(): 0, (58.3% identity…	1	C	C	C	C	C	C	C	C	T	C	C	C	C	C	C	C	C	C	C	C	C	C	C	C	C
	598766	mmpL2	Mb0519, mmpL2, len: 968 aa. Equivalent to Rv0507, len: 968 aa, from Mycobacterium tuberculosis strain H37Rv, (99.6% identity in 968 aa overlap). Probable mmpL2, conserved transmembrane transport protein (see citation below), member of RND superfamily, highly similar to other Mycobacterial proteins e.g. YV34_MYCLE from Mycobacterium leprae (959 aa), FASTA scores: opt: 3699, E(): 0, (58.3% identity…	1	C	C	C	C	C	C	C	C	A	C	C	C	C	C	C	C	C	C	C	C	C	C	C	C	C
	606079	hemB	Mb0525, hemB, len: 329 aa. Equivalent to Rv0512, len: 329 aa, from Mycobacterium tuberculosis strain H37Rv, (99.7% identity in 329 aa overlap). Probable hemB, delta-aminolevulinic acid dehydratase (EC 4.2.1.24),equivalent to 46723|HEM2_MYCLE DELTA-AMINOLEVULINIC ACID DEHYDRATASE from Mycobacterium leprae (329 aa). Also highly similar to many e.g. P54919|HEM2_STRCO from Streptomyces coelicolor (33…	23	C	C	T	T	T	T	T	T	T	T	T	T	T	T	T	T	T	T	T	T	T	T	T	T	T
Cluster 2	619602	PROBABLE CONSERVED TRANSMEMBRANE PROTEIN	Mb0541, -, len: 529 aa. Equivalent to Rv0528, len: 529 aa, from Mycobacterium tuberculosis strain H37Rv,(100.0% identity in 529 aa overlap). Probable conserved transmembrane protein, equivalent (shorter 14 aa in N-terminus) to CAC31926.1|AL583925 conserved membrane protein from Mycobacterium leprae (542 aa). Also highly similar to Q49817|B2168_C2_237|S72902 hypothetical protein from Mycobacterium…	3	C	C	C	T	C	C	C	C	T	C	C	C	C	C	C	C	C	C	C	T	C	C	C	C	C
	623616	POSSIBLE CONSERVED MEMBRANE PROTEIN	Mb0544, -, len: 105 aa. Equivalent to Rv0531, len: 105 aa, from Mycobacterium tuberculosis strain H37Rv, (100.0% identity in 105 aa overlap). Possible conserved membrane protein, highly similar to Y13803|MLB1306_1|CAA74131.1 hypothetical protein from Mycobacterium leprae (86 aa), FASTA scores: E(): 2.1e-24,(74.4% identity in 86 aa overlap); and NP_302557.1|NC_002677 putative membrane protein from…	1	C	C	C	C	C	C	C	C	C	C	C	C	C	G	C	C	C	C	C	C	C	C	C	C	C
	631289	POSSIBLE CONSERVED MEMBRANE PROTEIN	Mb0552, -, len: 548 aa. Equivalent to Rv0538, len: 548 aa, from Mycobacterium tuberculosis strain H37Rv,(99.8% identity in 548 aa overlap). Possible conserved membrane protein. Middle region highly similar to AAB63811.1|AF009829|MBE4863a|O32850 unknown protein from Mycobacterium bovis (295 aa) possible transmembrane protein with a repetitive proline, threonine-rich region at C-terminus.	1	C	C	C	C	C	C	C	C	C	C	C	C	C	C	C	C	C	C	C	T	C	C	C	C	C
	632082	POSSIBLE CONSERVED MEMBRANE PROTEIN	Mb0552, -, len: 548 aa. Equivalent to Rv0538, len: 548 aa, from Mycobacterium tuberculosis strain H37Rv,(99.8% identity in 548 aa overlap). Possible conserved membrane protein. Middle region highly similar to AAB63811.1|AF009829|MBE4863a|O32850 unknown protein from Mycobacterium bovis (295 aa) possible transmembrane protein with a repetitive proline, threonine-rich region at C-terminus.	1	G	G	G	G	G	G	G	G	G	G	A	G	G	G	G	G	G	G	G	G	G	G	G	G	G
	636728	menE	Mb0556c, menE, len: 362 aa. Equivalent to Rv0542c,len: 362 aa, from Mycobacterium tuberculosis strain H37Rv,(100.0% identity in 362 aa overlap). Possible menE, O-succinylbenzoic acid-CoA ligase (EC 6.2.1.26), highly similar to Q50170|AAA63145.1|U15187|XCLB 4-Coumarate--CoA ligase from Mycobacterium leprae (352 aa), FASTA scores: opt: 1815, E(): 0, (78.9% identity in 351 aa overlap). Also similar …	1	C	C	C	G	C	C	C	C	C	C	C	C	C	C	C	C	C	C	C	C	C	C	C	C	C
	639332	POSSIBLE OXIDOREDUCTASE	Mb0561c, -, len: 294 aa. Equivalent to Rv0547c, len: 294 aa, from Mycobacterium tuberculosis strain H37Rv,(100.0% identity in 294 aa overlap). Possible oxidoreductase (EC 1.-.-.-), similar to various oxidoreductases e.g. fatty acyl-CoA reductase from Acinetobacter calcoaceticus (295 aa); NP_280196.1|NC_002607 3-oxoacyl-[acyl-carrier-protein] reductase from Halobacterium sp. NRC-1 (255 aa); NP_349…	7	C	C	C	T	C	C	C	C	T	C	T	C	C	T	C	C	C	T	C	T	T	C	C	C	C
	650580	mgta	Mb0572, pimB, len: 378 aa. Equivalent to Rv0557, len: 378 aa, from Mycobacterium tuberculosis strain H37Rv,(100.0% identity in 378 aa overlap). pimB (alternate gene name: mtfB), mannosyltransferase (EC 2.4.1.-) (see citation below), similar to other various transferases e.g. NP_243554.1|NC_002570 alpha-D-mannose-alpha(1-6)phosphatidyl myo-inositol monomannoside transferase from Bacillus haloduran…	2	G	G	G	G	G	G	G	G	G	A	G	A	G	G	G	G	G	G	G	G	G	G	G	G	G
	666539	HYPOTHETICAL PROTEIN	Mb0587c, -, len: 113 aa. Equivalent to Rv0572c,len: 113 aa, from Mycobacterium tuberculosis strain H37Rv,(99.1% identity in 113 aa overlap). Hypothetical unknown protein.	1	C	C	C	C	C	C	C	C	C	C	C	C	C	T	C	C	C	C	C	C	C	C	C	C	C
	670136	POSSIBLE OXIDOREDUCTASE	Mb0590c, -, len: 378 aa. Equivalent to 5' end of Rv0575c, len: 388 aa, from Mycobacterium tuberculosis strain H37Rv, (100.0% identity in 346 aa overlap). Possible oxidoreductase (EC 1.-.-.-), similar to many diverse oxidoreductases and monooxygenases e.g. AL109974|SCF34_5|T36404 probable monooxygenase from Streptomyces coelicolor (407 aa), FASTA scores: opt: 786,E(): 0, (38.7% identity in 398 aa …	1	C	G	C	C	C	C	C	C	C	C	C	C	C	C	C	C	C	C	C	C	C	C	C	C	C
	677381	intergenic		1	C	C	C	C	C	C	C	C	C	C	C	C	C	C	C	C	C	G	C	C	C	C	C	C	C
Cluster 2	680015	lpqN	Mb0598c, lpqN, len: 228 aa. Equivalent to Rv0583c, len: 228 aa, from Mycobacterium tuberculosis strain H37Rv,(100.0% identity in 228 aa overlap). Probable lpqN, conserved lipoprotein, equivalent to AAA90989.1|U20446|MK35|U20446|MKU20446_1 lipoprotein precursor from Mycobacterium kansasii (225 aa), FASTA scores: opt: 945, E(): 0, (62.7% identity in 228 aa overlap); and similar to others from Mycob…	3	C	C	C	T	C	C	C	C	T	C	C	C	C	C	C	C	C	C	C	T	C	C	C	C	C
	683421	PROBABLE CONSERVED INTEGRAL MEMBRANE PROTEIN	Mb0600c, -, len: 795 aa. Equivalent to Rv0585c, len: 795 aa, from Mycobacterium tuberculosis strain H37Rv, (99.9% identity in 795 aa overlap). Probable conserved integral membrane protein. C-terminus similar to CAB88984.1|AL353864 putative integral membrane protein from Streptomyces coelicolor (299 aa); and C-terminal region of CAC01311.1|AL390968 putative integral membrane protein from Streptomy…	1	T	T	T	T	T	T	T	T	T	T	T	T	T	T	T	T	T	T	T	C	T	T	T	T	T
	684586	PROBABLE CONSERVED INTEGRAL MEMBRANE PROTEIN	Mb0600c, -, len: 795 aa. Equivalent to Rv0585c, len: 795 aa, from Mycobacterium tuberculosis strain H37Rv, (99.9% identity in 795 aa overlap). Probable conserved integral membrane protein. C-terminus similar to CAB88984.1|AL353864 putative integral membrane protein from Streptomyces coelicolor (299 aa); and C-terminal region of CAC01311.1|AL390968 putative integral membrane protein from Streptomy…	23	G	G	A	A	A	A	A	A	A	A	A	A	A	A	A	A	A	A	A	A	A	A	A	A	A
	685409	PROBABLE CONSERVED INTEGRAL MEMBRANE PROTEIN	Mb0600c, -, len: 795 aa. Equivalent to Rv0585c, len: 795 aa, from Mycobacterium tuberculosis strain H37Rv, (99.9% identity in 795 aa overlap). Probable conserved integral membrane protein. C-terminus similar to CAB88984.1|AL353864 putative integral membrane protein from Streptomyces coelicolor (299 aa); and C-terminal region of CAC01311.1|AL390968 putative integral membrane protein from Streptomy…	1	A	A	A	A	A	A	A	A	A	A	A	A	A	G	A	A	A	A	A	A	A	A	A	A	A
	690570	mce2C	Mb0606, mce2C, len: 481 aa. Equivalent to Rv0591, len: 481 aa, from Mycobacterium tuberculosis strain H37Rv, (99.6% identity in 481 aa overlap). mce2C; belongs to 24-membered Mycobacterium tuberculosis Mce protein family (see citations below for more information), highly similar to Mycobacterium tuberculosis proteins O07415|R0171|MTCI28.11|mce1C (515 aa); O53969|Rv1968|MTV051.06|mce3C (410 aa); e…	23	G	G	C	C	C	C	C	C	C	C	C	C	C	C	C	C	C	C	C	C	C	C	C	C	C
	691546	mce2C	Mb0606, mce2C, len: 481 aa. Equivalent to Rv0591, len: 481 aa, from Mycobacterium tuberculosis strain H37Rv, (99.6% identity in 481 aa overlap). mce2C; belongs to 24-membered Mycobacterium tuberculosis Mce protein family (see citations below for more information), highly similar to Mycobacterium tuberculosis proteins O07415|R0171|MTCI28.11|mce1C (515 aa); O53969|Rv1968|MTV051.06|mce3C (410 aa); e…	1	C	T	C	C	C	C	C	C	C	C	C	C	C	C	C	C	C	C	C	C	C	C	C	C	C
	694600	mce2F	Mb0610, mce2F, len: 516 aa. Equivalent to Rv0594, len: 516 aa, from Mycobacterium tuberculosis strain H37Rv, (100.0% identity in 516 aa overlap). mce2F; belongs to 24-membered Mycobacterium tuberculosis Mce protein family (see citations below for more information), similar to Mycobacterium tuberculosis proteins O07418|Rv0174|MTCI28.14|mce1F (515 aa); O53972|Rv1971|MTV051.09|mce3F (437 aa); etc. A…	1	A	G	A	A	A	A	A	A	A	A	A	A	A	A	A	A	A	A	A	A	A	A	A	A	A
	702707	POSSIBLE RESOLVASE	Mb0621, -, len: 202 aa. Equivalent to Rv0605, len: 202 aa, from Mycobacterium tuberculosis strain H37Rv, (100.0% identity in 202 aa overlap). Possible resolvase for IS_Y349 element, similar to several Mycobacterial hypothetical proteins and weakly similar to Q52563 resolvase from Pseudomonas syringae (210 aa), FASTA scores: opt: 99, E(): 3.1, (35.7% identity in 98 aa overlap). Contains PS00397 Si…	1	C	C	C	C	C	C	C	C	C	C	C	C	C	T	C	C	C	C	C	C	C	C	C	C	C
	710687	CONSERVED HYPOTHETICAL PROTEIN	Mb0631, -, len: 330 aa. Equivalent to Rv0614, len: 330 aa, from Mycobacterium tuberculosis strain H37Rv, (100.0% identity in 330 aa overlap). Conserved hypothetical protein, similar in part to Mycobacterium tuberculosis hypothetical proteins e.g. YY16_MYCTU|Q10685|Rv2077c|MT2137|MTCY49.16c CONSERVED HYPOTHETICAL PROTEIN (323 aa), FASTA scores: opt: 200, E(): 0.00016, (28.3% identity in 269 aa ove…	1	T	G	T	T	T	T	T	T	T	T	T	T	T	T	T	T	T	T	T	T	T	T	T	T	T
Cluster 2	718989	PROBABLE CONSERVED TRANSMEMBRANE PROTEIN	Mb0641c, -, len: 246 aa. Equivalent to Rv0625c, len: 246 aa, from Mycobacterium tuberculosis strain H37Rv, (100.0% identity in 246 aa overlap). Probable conserved transmembrane protein, showing similarity with others e.g. CAB61866.1|AL133252 putative integral membrane protein from Streptomyces coelicolor (249 aa). Also similar to Rv1491c|MTCY277_13 from Mycobacterium tuberculosis. Contains potent…	3	T	T	T	C	T	T	T	T	C	T	T	T	T	T	T	T	T	T	T	C	T	T	T	T	T
	720041	CONSERVED HYPOTHETICAL PROTEIN	Mb0644c, -, len: 383 aa. Equivalent to Rv0628c, len: 383 aa, from Mycobacterium tuberculosis strain H37Rv, (100.0% identity in 383 aa overlap). Conserved hypothetical protein, highly similar to Rv0874c|YZ02_MYCTU|Q10536 CONSERVED HYPOTHETICAL PROTEIN from Mycobacterium tuberculosis (386 aa), FASTA scores: opt: 2082, E(): 0, (81.5% identity in 383 aa overlap). Also some similarity to P72543|SPU626…	23	C	C	T	T	T	T	T	T	T	T	T	T	T	T	T	T	T	T	T	T	T	T	T	T	T
	730252	echA3	Mb0649c, echA3, len: 231 aa. Equivalent to Rv0632c, len: 231 aa, from Mycobacterium tuberculosis strain H37Rv, (100.0% identity in 231 aa overlap). Probable echA3, enoyl-CoA hydratase (EC 4.2.1.17), almost identical to the MTU88877_1 enoyl-coA hydratase of Mycobacterium tuberculosis field isolate NTI64719, FASTA score: (92.4% identity in 184 aa overlap). Also similar to others e.g. P24162|ECHH_RH…	1	G	C	G	G	G	G	G	G	G	G	G	G	G	G	G	G	G	G	G	G	G	G	G	G	G
	732327	intergenic		23	C	C	T	T	T	T	T	T	T	T	T	T	T	T	T	T	T	T	T	T	T	T	T	T	T
	732426	unknown protein	Mb0652, -, len: 83 aa. Equivalent to Rv0634A, len: 83 aa, from Mycobacterium tuberculosis strain H37Rv, (100.0% identity in 83 aa overlap). Hypothetical unknown protein. Protein product from Mb0652 detected using shotgun mass spectrometry and SWATH mass spectrometry. Mb0652 found to be expressed during exponential growth in Sauton's minimal media by RNA-sequencing.	23	T	T	G	G	G	G	G	G	G	G	G	G	G	G	G	G	G	G	G	G	G	G	G	G	G
	746806	ALPHA-MANNOSIDASE	Mb0667, -, len: 1215 aa. Equivalent to Rv0648, len: 1215 aa, from Mycobacterium tuberculosis strain H37Rv, (99.8% identity in 1215 aa overlap). Alpha-mannosidase (EC 3.2.1.-) (see citation below), showing some similarity to hypothetical proteins and various sugar hydrolases e.g. SYCSLRA_6|Q55528 HYPOTHETICAL 1 20.4 KD PROTEIN from Synechocystis (1042 aa), FASTA scores: opt: 260, E(): 3.6e-08, (23…	1	C	T	C	C	C	C	C	C	C	C	C	C	C	C	C	C	C	C	C	C	C	C	C	C	C
Cluster 3	748646	fabD2	Mb0668, fabD2, len: 224 aa. Equivalent to Rv0649, len: 224 aa, from Mycobacterium tuberculosis strain H37Rv, (100.0% identity in 224 aa overlap). Possible fabD2, malonyl CoA-acyl carrier protein transacylase (EC 2.3.1.39), similar to MTFABD|FABD_MYCTU|Q10501|Rv2243 malonyl CoA-acyl carrier protein transacylase from Mycobacterium tuberculosis (302 aa), FASTA scores: opt: 133, E(): 0.074, (31.3% id…	4	A	A	A	A	A	A	A	A	A	A	C	A	A	C	A	A	A	C	A	A	C	A	A	A	A
Cluster 1	757486	vapc7	Mb0680c, -, len: 145 aa. Equivalent to Rv0661c, len: 145 aa, from Mycobacterium tuberculosis strain H37Rv, (100.0% identity in 145 aa overlap). Conserved hypothetical protein, similar to Mycobacterium tuberculosis hypothetical proteins e.g. Rv2863|MTV003.09|MTV003_7 (126 aa), FASTA scores: E(): 0.00087, (30.4% identity in 125 aa overlap), Rv0749|MTV041.23 (163 aa); Rv0277c, Rv2530c, etc.	16	A	A	G	A	G	G	G	G	A	G	A	G	G	A	G	G	G	A	G	A	A	G	G	G	G
	759181	atsD	Mb0682, atsD, len: 787 aa. Equivalent to Rv0663, len: 787 aa, from Mycobacterium tuberculosis strain H37Rv, (99.9% identity in 787 aa overlap). Possible atsD, arylsulfatase (EC 3.1.6.1), similar to others e.g. P5169|ARS_PSEAE arylsulfatase from Pseudomonas aeruginosa (532 aa), FASTA scores: opt: 653, E(): 0, (33.1% identity in 544 aa overlap); etc. Also similar to P95059|MTCY210.30|ATSA|Rv0711|MT…	1	A	T	A	A	A	A	A	A	A	A	A	A	A	A	A	A	A	A	A	A	A	A	A	A	A
	761767	rpoB	Mb0686, rpoB, len: 1172 aa. Equivalent to Rv0667, len: 1172 aa, from Mycobacterium tuberculosis strain H37Rv, (100.0% identity in 1172 aa overlap). rpoB, DNA-directed RNA polymerase, beta chain (EC 2.7.7.6) (see first and third citations below), equivalent to P30760|RPOB_MYCLE|ML1891 DNA-directed RNA polymerase beta chain from Mycobacterium leprae (1178 aa). Also highly similar to others e.g. AAF…	1	G	G	G	G	G	G	G	G	G	G	G	G	G	C	G	G	G	G	G	G	G	G	G	G	G
Cluster 3	764695	rpoB	Mb0686, rpoB, len: 1172 aa. Equivalent to Rv0667, len: 1172 aa, from Mycobacterium tuberculosis strain H37Rv, (100.0% identity in 1172 aa overlap). rpoB, DNA-directed RNA polymerase, beta chain (EC 2.7.7.6) (see first and third citations below), equivalent to P30760|RPOB_MYCLE|ML1891 DNA-directed RNA polymerase beta chain from Mycobacterium leprae (1178 aa). Also highly similar to others e.g. AAF…	4	C	C	C	C	C	C	C	C	C	C	T	C	C	T	C	C	C	T	C	C	T	C	C	C	C
	771062	POSSIBLE HYDROLASE	Mb0688c, -, len: 637 aa. Equivalent to Rv0669c, len: 637 aa, from Mycobacterium tuberculosis strain H37Rv, (99.8% identity in 637 aa overlap). Possible hydrolase (EC 3.-.-.-), highly similar to various hydrolases (N-terminus shorter) e.g. BAA88409.1|AB028646 alkaline ceramidase from Pseudomonas aeruginosa (670 aa,) FASTA scores: opt: 1490, E(): 0, (41.2% identity in 651 aa overlap); NP_063946.1|N…	1	C	C	C	T	C	C	C	C	C	C	C	C	C	C	C	C	C	C	C	C	C	C	C	C	C
	788723	intergenic		1	T	T	T	T	T	T	T	T	T	T	C	T	T	T	T	T	T	T	T	T	T	T	T	T	T
	790639	PUTATIVE FERREDOXIN REDUCTASE	Mb0707, -, len: 406 aa. Equivalent to Rv0688, len: 406 aa, from Mycobacterium tuberculosis strain H37Rv, (100.0% identity in 406 aa overlap). Putative ferredoxin reductase (EC 1.-.-.-), highly similar to others e.g. BAB55881.1|AB054975 ferredoxin reductase from Terrabacter sp. DBF63 (410 aa); CAC04223.1|AL391515 putative ferredoxin reductase from Streptomyces coelicolor (420 aa); PPU24215_8|Q5197…	1	C	C	C	C	C	C	C	C	C	C	C	C	C	C	C	C	C	C	C	C	C	C	T	C	C
	807608	rpsQ	Mb0730, rpsQ, len: 136 aa. Equivalent to Rv0710, len: 136 aa, from Mycobacterium tuberculosis strain H37Rv, (100.0% identity in 136 aa overlap). Probable rpsQ, 30S ribosomal protein S17, equivalent to O06051|RS17_MYCBO 30S|MBS10OPER_11 30S RIBOSOMAL PROTEIN S17 from Mycobacterium bovis BCG (136 aa); and MLCB2492_11 30S RIBOSOMAL PROTEIN S17 from Mycobacterium leprae (126 aa). Also highly similar …	7	G	G	G	A	G	G	G	G	A	G	A	G	G	A	G	G	G	A	G	A	A	G	G	G	G
	808335	atsAa	Mb0731, atsAa, len: 148 aa. Equivalent to 5' end of Rv0711, len: 787 aa, from Mycobacterium tuberculosis strain H37Rv, (100.0% identity in 148 aa overlap). Possible atsA, arylsulfatase (EC 3.1.6.1), similar to others e.g. P51691|ARS_PSEAE arylsulfatase from Pseudomonas aeruginosa (532 aa), FASTA scores: opt: 439, E(): 2.9e-21, (30.8% identity in 552 aa overlap); etc. Also similar to other hypothe…	1	A	A	A	A	A	A	A	A	A	A	T	A	A	A	A	A	A	A	A	A	A	A	A	A	A
	808714	atsAb	Mb0732, atsAb, len: 636 aa. Equivalent to 3' end of Rv0711, len: 787 aa, from Mycobacterium tuberculosis strain H37Rv, (100.0% identity in 636 aa overlap). Possible atsA, arylsulfatase (EC 3.1.6.1), similar to others e.g. P51691|ARS_PSEAE arylsulfatase from Pseudomonas aeruginosa (532 aa), FASTA scores: opt: 439, E(): 2.9e-21, (30.8% identity in 552 aa overlap); etc. Also similar to other hypothe…	23	C	C	T	T	T	T	T	T	T	T	T	T	T	T	T	T	T	T	T	T	T	T	T	T	T
	811146	conserved protein	Mb0733, -, len: 299 aa. Equivalent to Rv0712, len: 299 aa, from Mycobacterium tuberculosis strain H37Rv, (100.0% identity in 299 aa overlap). Conserved hypothetical protein, similar to others e.g. NP_106128.1|NC_002678 hypothetical protein from Mesorhizobium loti (372 aa); D90901_33|P72841 HYPOTHETICAL 48.1 KD PROTEIN from Synechocystis sp (410 aa), FASTA scores: E(): 1.1e-07, (28.8% identity in …	1	C	T	C	C	C	C	C	C	C	C	C	C	C	C	C	C	C	C	C	C	C	C	C	C	C
	816738	rpsE	Mb0742, rpsE, len: 220 aa. Equivalent to Rv0721, len: 220 aa, from Mycobacterium tuberculosis strain H37Rv, (100.0% identity in 220 aa overlap). Probable rpsE, 30S ribosomal protein S5, equivalent to MLCB2492_21 RIBOSOMAL PROTEIN S5 from Mycobacterium leprae (217 aa). Also highly similar to others e.g. P46790|RS5_STRCO 30s ribosomal protein S5 from Streptomyces coelicolor (167 aa), FASTA scores: …	1	C	C	C	C	C	C	C	C	C	C	C	C	C	C	C	C	C	C	C	T	C	C	C	C	C
Cluster 1	826632	secY	Mb0753, secY, len: 441 aa. Equivalent to Rv0732, len: 441 aa, from Mycobacterium tuberculosis strain H37Rv, (100.0% identity in 441 aa overlap). Probable SecY, preprotein translocase (integral membrane protein), equivalent to NP_302243.1|NC_002677 SecY subunit of preprotein translocase from Mycobacterium leprae (438 aa); AAC04389.1|AF047021 preprotein translocase subunit from Mycobacterium smegma…	16	C	C	T	C	T	T	T	T	C	T	C	T	T	C	T	T	T	C	T	C	C	T	T	T	T
	827517	secY	Mb0753, secY, len: 441 aa. Equivalent to Rv0732, len: 441 aa, from Mycobacterium tuberculosis strain H37Rv, (100.0% identity in 441 aa overlap). Probable SecY, preprotein translocase (integral membrane protein), equivalent to NP_302243.1|NC_002677 SecY subunit of preprotein translocase from Mycobacterium leprae (438 aa); AAC04389.1|AF047021 preprotein translocase subunit from Mycobacterium smegma…	1	T	T	T	T	T	T	T	T	T	T	T	T	T	T	T	T	T	C	T	T	T	T	T	T	T
	831324	POSSIBLE TRANSCRIPTIONAL REGULATORY PROTEIN	Mb0758, -, len: 165 aa. Equivalent to Rv0737, len: 165 aa, from Mycobacterium tuberculosis strain H37Rv, (100.0% identity in 165 aa overlap). Possible transcriptional regulator, similar to others e.g. BAB69161.1|AB070937 regulator protein from Streptomyces avermitilis (169 aa); NP_419731.1|NC_002696 transcriptional regulator MarR family from Caulobacter crescentus (148 aa) (homology only at C-ter…	1	A	A	A	A	A	A	A	A	A	A	A	A	A	G	A	A	A	A	A	A	A	A	A	A	A
	837105	CONSERVED HYPOTHETICAL PROTEIN	Mb0766, -, len: 175 aa. Equivalent to Rv0745, len: 175 aa, from Mycobacterium tuberculosis strain H37Rv, (100.0% identity in 175 aa overlap). Conserved hypothetical protein; shows high similarity to a 50 aa region of Rv3649|Z95436|MTY15C10_3 CONSERVED HYPOTHETICAL PROTEIN, similar to ATP-dependent helicases, from Mycobacterium tuberculosis (771 aa), FASTA scores: opt: 225, E(): 7e-06, (70.0% iden…	1	C	C	C	C	C	C	T	C	C	C	C	C	C	C	C	C	C	C	C	C	C	C	C	C	C
	851678	PPE12	Mb0777c, PPE12, len: 645 aa. Equivalent to Rv0755c, len: 645 aa, from Mycobacterium tuberculosis strain H37Rv, (99.8% identity in 645 aa overlap). Member of the Mycobacterium tuberculosis PPE family, highly similar to others e.g. Z82098|MTCY3C7_23 from Mycobacterium tuberculosis (582 aa), FASTA scores: (56.1% identity in 636 aa overlap); Z92774|MTCY6G11_5 from Mycobacterium tuberculosis (552 aa),…	1	T	T	T	T	T	T	T	C	T	T	T	T	T	T	T	T	T	T	T	T	T	T	T	T	T
	867813	purD	Mb0795, purD, len: 422 aa. Equivalent to Rv0772, len: 422 aa, from Mycobacterium tuberculosis strain H37Rv, (100.0% identity in 422 aa overlap). Probable purD, phosphoribosylamine--glycine ligase (EC 6.3.4.13), equivalent to Q50144|PURD|PUR2_MYCLE|ML2235|MLCB5.08 PHOSPHORIBOSYLAMINE--GLYCINE LIGASE from Mycobacterium leprae (422 aa), FASTA scores: opt: 2272, E(): 0, (81.8% identity in 422 aa over…	1	G	G	G	G	G	G	G	G	G	G	G	G	G	A	G	G	G	G	G	G	G	G	G	G	G
	875258	POSSIBLE CONSERVED TRANSMEMBRANE PROTEIN	Mb0802c, -, len: 206 aa. Equivalent to Rv0779c, len: 206 aa, from Mycobacterium tuberculosis strain H37Rv, (100.0% identity in 206 aa overlap). Possible conserved transmembrane protein, equivalent to Z95151|MLCB5_14 O05747 conserved hypothetical protein from Mycobacterium leprae (206 aa), FASTA scores: opt: 902, E(): 0, (67.2% identity in 204 aa overlap). Protein product from Mb0802c detected usi…	1	G	G	G	G	G	G	G	G	G	G	G	G	G	G	G	G	G	G	G	G	A	G	G	G	G
	877171	ptrB	Mb0804, ptrB, len: 719 aa. Equivalent to Rv0781 and Rv0782, len: 236 aa and 552 aa, from Mycobacterium tuberculosis strain H37Rv, (97.6% identity in 206 aa overlap and 100.0% identity in 517 aa overlap). Probable ptrB, protease II (EC 3.4.21.83), equivalent to NP_302455.1|NC_002677 protease II from Mycobacterium leprae (724 aa). Also highly similar to C-termini of many proteases II e.g. P24555|PT…	1	C	C	C	C	C	C	C	C	C	C	C	C	C	C	C	C	C	C	C	T	C	C	C	C	C
	882891	CONSERVED HYPOTHETICAL PROTEIN [SECOND PART]	Mb0808, -, len: 368 aa. Equivalent to 3' end of Rv0785, len: 566 aa, from Mycobacterium tuberculosis strain H37Rv, (99.7% identity in 368 aa overlap). Conserved hypothetical protein, highly similar to other conserved hypothetical proteins e.g. NP_105777.1| NC_002678 hypothetical protein from Mesorhizobium loti (552 aa); SC5F8.14|CAB93742.1|AL357613 conserved hypothetical protein from Streptomyces…	1	A	G	A	A	A	A	A	A	A	A	A	A	A	A	A	A	A	A	A	A	A	A	A	A	A
	895442	pepC	Mb0823, pepC, len: 433 aa. Equivalent to Rv0800, len: 433 aa, from Mycobacterium tuberculosis strain H37Rv, (99.8% identity in 433 aa overlap). Probable pepC, aminopeptidase I (EC 3.4.11.-), highly similar (but shorter 17 aa) to Q50022|PEPX AMINOPEPTIDASE from Mycobacterium leprae (443 aa), FASTA scores: opt: 2237, E(): 0, (78.3% identity in 433 aa overlap). Also highly similar to others from Euk…	1	A	C	A	A	A	A	A	A	A	A	A	A	A	A	A	A	A	A	A	A	A	A	A	A	A
Cluster 2	903105	purF	Mb0831, purF, len: 527 aa. Equivalent to Rv0808, len: 527 aa, from Mycobacterium tuberculosis strain H37Rv, (100.0% identity in 527 aa overlap). Probable purF, amidophosphoribosyltransferase (EC 2.4.2.14), equivalent to MLCB5_32|Q50028|PURF from Mycobacterium leprae (556 aa), FASTA scores: (91.3% identity in 518 aa overlap); and CAB96578.1|AJ278609 phosphoribosyl pyrophosphate amidotransferase fr…	3	G	G	G	A	G	G	G	G	A	G	G	G	G	G	G	G	G	G	G	A	G	G	G	G	G
	905296	purM	Mb0832, purM, len: 364 aa. Equivalent to Rv0809, len: 364 aa, from Mycobacterium tuberculosis strain H37Rv, (100.0% identity in 364 aa overlap). Probable purM, 5'-phosphoribosyl-5-aminoimidazole synthetase (EC 6.3.3.1), equivalent to NP_302446.1|NC_002677 5'-phosphoribosyl-5-aminoimidazole synthase from Mycobacterium leprae (364 aa). Also highly similar to many e.g. P12043|PUR5_BACSU PHOSPHORIBOS…	23	T	T	C	C	C	C	C	C	C	C	C	C	C	C	C	C	C	C	C	C	C	C	C	C	C
	907726	PROBABLE AMINO ACID AMINOTRANSFERASE	Mb0835, -, len: 289 aa. Equivalent to Rv0812, len: 289 aa, from Mycobacterium tuberculosis strain H37Rv, (99.7% identity in 289 aa overlap). Probable amino acid aminotransferase (EC 2.6.1.-), similar to other amino acid aminotransferases, generelly CLASS-IV OF PYRIDOXAL-PHOSPHATE-DEPENDENT AMINOTRANSFERASES, and especially ILVE proteins and PABC proteins e.g. B76065.1|AL157953 putative aminotrans…	1	C	C	C	C	C	C	C	C	G	C	C	C	C	C	C	C	C	C	C	C	C	C	C	C	C
	908028	PROBABLE AMINO ACID AMINOTRANSFERASE	Mb0835, -, len: 289 aa. Equivalent to Rv0812, len: 289 aa, from Mycobacterium tuberculosis strain H37Rv, (99.7% identity in 289 aa overlap). Probable amino acid aminotransferase (EC 2.6.1.-), similar to other amino acid aminotransferases, generelly CLASS-IV OF PYRIDOXAL-PHOSPHATE-DEPENDENT AMINOTRANSFERASES, and especially ILVE proteins and PABC proteins e.g. B76065.1|AL157953 putative aminotrans…	1	G	A	G	G	G	G	G	G	G	G	G	G	G	G	G	G	G	G	G	G	G	G	G	G	G
	911658	PROBABLE CONSERVED EXPORTED PROTEIN	Mb0840c, -, len: 270 aa. Equivalent to Rv0817c, len: 270 aa, from Mycobacterium tuberculosis strain H37Rv, (100.0% identity in 270 aa overlap). Probable conserved exported protein, with N-terminal signal sequence, equivalent (but shorter 13 aa) to U15182|MLU15182_22|U2266M probable exported protein from Mycobacterium leprae (283 aa), FASTA scores: opt: 1287, E(): 0, (73.0% identity in 270 aa over…	1	C	T	C	C	C	C	C	C	C	C	C	C	C	C	C	C	C	C	C	C	C	C	C	C	C
	915287	conserved protein	Mb0845c, -, len: 684 aa. Equivalent to Rv0822c, len: 684 aa, from Mycobacterium tuberculosis strain H37Rv, (99.9% identity in 684 aa overlap). Conserved hypothetical protein, highly similar in the region between aa 370 - 580 to U2266O|U15182|MLU15182_30 HYPOTHETICAL PROTEIN from Mycobacterium leprae (222 aa), FASTA scores: opt: 819, E(): 0, (60.6% identity in 221 aa overlap). More extended simila…	1	C	C	C	C	C	C	C	C	C	C	C	C	C	C	C	C	C	C	C	T	C	C	C	C	C
Cluster 2	920412	intergenic		3	T	T	T	C	T	T	T	T	C	T	T	T	T	T	T	T	T	T	T	C	T	T	T	T	T
Cluster 1	932685	intergenic		16	A	A	G	A	G	G	G	G	A	G	A	G	G	A	G	G	G	A	G	A	A	G	G	G	G
	933572	HYPOTHETICAL PROTEIN	Mb0859c, -, len: 240 aa. Equivalent to Rv0836c, len: 217 aa (start uncertain), from Mycobacterium tuberculosis strain H37Rv, (100.0% identity in 217 aa overlap). Hypothetical unknown protein. REMARK-M.bovis-M.tuberculosis: In Mycobacterium bovis, a single base transition (a-g) leads to a longer product compared to its homolog in Mycobacterium tuberculosis strain H37Rv (240 aa versus 217 aa).	1	T	T	T	T	T	T	T	C	T	T	T	T	T	T	T	T	T	T	T	T	T	T	T	T	T
	937920	pip	Mb0863c, pip, len: 286 aa. Equivalent to Rv0840c, len: 286 aa, from Mycobacterium tuberculosis strain H37Rv, (100.0% identity in 286 aa overlap). Possible pip, proline iminopeptidase (EC 3.4.11.5), similar to many e.g. P46541|PIP_BACCO PROLINE IMINOPEPTIDASE from BACILLUS COAGULANS (288 aa), FASTA scores: opt: 657, E(): 0, (37.6% identity in 282 aa overlap); NP_386922.1|NC_003047 PUTATIVE PROLINE…	1	G	G	G	G	G	G	A	G	G	G	G	G	G	G	G	G	G	G	G	G	G	G	G	G	G
	940506	PROBABLE DEHYDROGENASE	Mb0866, -, len: 334 aa. Equivalent to Rv0843, len: 334 aa, from Mycobacterium tuberculosis strain H37Rv, (99.4% identity in 334 aa overlap). Probable dehydrogenase (EC 1.-.-.-), similar to various dehydrogenases e.g. Q46142|Q46142 TPP-DEPENDENT ACETOIN DEHYDROGENASE (326 aa), FASTA scores: opt: 500, E(): 2.4e-26, (32.3% identity in 300 aa overlap); P51267|ODPA_PORPU PYRUVATE DEHYDROGENASE E1 COMP…	1	C	C	C	T	C	C	C	C	C	C	C	C	C	C	C	C	C	C	C	C	C	C	C	C	C
	974326	POSSIBLE CONSERVED EXPORTED PROTEIN	Mb0899c, -, len: 162 aa. Equivalent to Rv0875c, len: 162 aa, from Mycobacterium tuberculosis strain H37Rv, (100.0% identity in 162 aa overlap). Possible conserved exported protein, equivalent to MLCB57_11|O33056 possible exported protein from Mycobacterium leprae (162 aa), FASTA scores: opt: 789, E(): 0, (71.4% identity in 161 aa overlap). Protein product from Mb0899c detected using SWATH mass sp…	1	C	T	C	C	C	C	C	C	C	C	C	C	C	C	C	C	C	C	C	C	C	C	C	C	C
	990824	PROBABLE TRANSCRIPTIONAL REGULATORY PROTEIN (PROBABLY LUXR-FAMILY)	Mb0914c, -, len: 882 aa. Equivalent to Rv0890c, len: 882 aa, from Mycobacterium tuberculosis strain H37Rv, (99.9% identity in 882 aa overlap). Probable transcriptional regulatory protein, LuxR family, highly similar (but shorter 238 aa in N-terminus) to NP_302202.1|NC_002677 possible transcriptional regulator from Mycobacterium leprae (1106 aa). Also highly similar (generally in part) to others e…	23	A	A	G	G	G	G	G	G	G	G	G	G	G	G	G	G	G	G	G	G	G	G	G	G	G
	991687	PROBABLE TRANSCRIPTIONAL REGULATORY PROTEIN (PROBABLY LUXR-FAMILY)	Mb0914c, -, len: 882 aa. Equivalent to Rv0890c, len: 882 aa, from Mycobacterium tuberculosis strain H37Rv, (99.9% identity in 882 aa overlap). Probable transcriptional regulatory protein, LuxR family, highly similar (but shorter 238 aa in N-terminus) to NP_302202.1|NC_002677 possible transcriptional regulator from Mycobacterium leprae (1106 aa). Also highly similar (generally in part) to others e…	2	C	C	C	C	C	C	C	C	C	C	C	C	C	C	C	C	C	C	C	C	C	C	C	A	A
	992295	PROBABLE TRANSCRIPTIONAL REGULATORY PROTEIN (PROBABLY LUXR-FAMILY)	Mb0914c, -, len: 882 aa. Equivalent to Rv0890c, len: 882 aa, from Mycobacterium tuberculosis strain H37Rv, (99.9% identity in 882 aa overlap). Probable transcriptional regulatory protein, LuxR family, highly similar (but shorter 238 aa in N-terminus) to NP_302202.1|NC_002677 possible transcriptional regulator from Mycobacterium leprae (1106 aa). Also highly similar (generally in part) to others e…	23	A	A	G	G	G	G	G	G	G	G	G	G	G	G	G	G	G	G	G	G	G	G	G	G	G
	994215	intergenic		1	T	T	T	T	T	T	T	T	T	T	T	T	T	T	T	T	T	T	T	C	T	T	T	T	T
	996909	intergenic		1	T	T	T	T	T	T	T	T	T	T	T	T	T	T	T	T	T	C	T	T	T	T	T	T	T
	1000137	gltA2	Mb0920, gltA2, len: 431 aa. Equivalent to Rv0896, len: 431 aa, from Mycobacterium tuberculosis strain H37Rv, (99.8%% identity in 431 aa overlap). Probable gltA2, citrate synthase 1 (EC 4.1.3.7), highly similar to O33066|NP_302405.1|NC_002677 citrate synthase 1 from Mycobacterium leprae (431 aa), FASTA scores: E(): 0, (91.0 identity in 431 aa overlap); and AAF04133.1|AF191033_1|AF191033 citrate sy…	23	C	C	T	T	T	T	T	T	T	T	T	T	T	T	T	T	T	T	T	T	T	T	T	T	T
	1009018	echA6	Mb0929, echA6, len: 243 aa. Equivalent to Rv0905, len: 243 aa, from Mycobacterium tuberculosis strain H37Rv, (100% identity in 243 aa overlap). Possible echA6, enoyl-CoA hydratase (EC 4.2.1.17), highly similar to ML15184|U15184 enoyl-CoA hydratase from Mycobacterium leprae (247 aa), FASTA score: (85.8% identity in 247 aa overlap). Also similar to many e.g. NP_250320.1|NC_002516 probable enoyl-CoA…	3	A	A	A	A	A	A	A	A	A	A	A	A	A	A	G	A	A	A	G	A	A	A	G	A	A
	1010556	intergenic		23	A	A	G	G	G	G	G	G	G	G	G	G	G	G	G	G	G	G	G	G	G	G	G	G	G
	1011127	conserved protein	Mb0931, -, len: 516 aa. Equivalent to Rv0907, len: 532 aa, from Mycobacterium tuberculosis strain H37Rv, (99.4% identity in 511 aa overlap). Conserved hypothetical protein, possibly involved in cell wall biosynthesis: similar to many beta-lactamases, penicillin-binding proteins and hypothetical proteins e.g. NP_298910.1|NC_002488 beta-lactamase from Xylella fastidiosa (455 aa); Q06317|PBP4_NOCLA …	1	C	C	C	C	C	C	C	C	T	C	C	C	C	C	C	C	C	C	C	C	C	C	C	C	C
	1014865	intergenic		1	G	A	G	G	G	G	G	G	G	G	G	G	G	G	G	G	G	G	G	G	G	G	G	G	G
	1019273	POSSIBLE LIPID CARRIER PROTEIN OR KETO ACYL-COA THIOLASE	Mb0938c, -, len: 412 aa. Equivalent to Rv0914c, len: 412 aa, from Mycobacterium tuberculosis strain H37Rv, (100% identity in 412 aa overlap). Possible lipid carrier protein or keto acyl-CoA thiolase (EC 2.3.1.16), highly similar to NP_421905.1|NC_002696 thiolase family protein from Caulobacter crescentus (407 aa); and similar to others e.g. NP_107896.1|NC_002678 3-ketoacyl-CoA thiolase from Mesor…	23	C	C	T	T	T	T	T	T	T	T	T	T	T	T	T	T	T	T	T	T	T	T	T	T	T
	1021148	PPE14	Mb0939c, PPE14, len: 423 aa. Equivalent to Rv0915c, len: 423 aa, from Mycobacterium tuberculosis strain H37Rv, (100% identity in 423 aa overlap). Member of the Mycobacterium tuberculosis PPE family, highly similar to many e.g. Rv1807 from Mycobacterium tuberculosis (403 aa), FASTA scores: opt: 966, E(): 4.4e-30, (45.7% identity in 392 aa overlap); etc. Contains PS00626 Regulator of chromosome con…	1	C	C	C	C	C	C	C	C	C	C	C	C	C	C	C	C	C	C	C	G	C	C	C	C	C
	1023128	betP	Mb0941, betP, len: 593 aa. Equivalent to Rv0917, len: 593 aa, from Mycobacterium tuberculosis strain H37Rv, (100% identity in 593 aa overlap). Possible betP, glycine betaine transporter, integral membrane protein, highly similar to many transporters, mainly glycine betaine transporters, e.g. P54582|BETP_CORGL glycine betaine transporter from Corynebacterium glutamicum (Brevibacterium flavum) (595…	1	T	G	T	T	T	T	T	T	T	T	T	T	T	T	T	T	T	T	T	T	T	T	T	T	T
	1027569	intergenic		1	C	C	C	C	C	C	C	C	C	C	T	C	C	C	C	C	C	C	C	C	C	C	C	C	C
	1036181	pstS3	Mb0951, pstS3, len: 370 aa. Equivalent to Rv0928, len: 370 aa, from Mycobacterium tuberculosis strain H37Rv, (100% identity in 370 aa overlap). pstS3 (previously known as phoS2), phosphate-binding lipoprotein component of inorganic phosphate transport system (see citations below), highly similar to others from Mycobacterium leprae e.g. Q50099|PSTS3|PHOS1 phosphate-binding protein 3 precursor (328…	2	A	A	A	A	A	A	T	A	A	A	A	A	A	A	A	A	A	A	A	A	A	T	A	A	A
	1042130	pstBb	Mb0958, pstBb, len: 213 aa. Equivalent to the 3' end of Rv0933, len: 276 aa, from Mycobacterium tuberculosis strain H37Rv, (100.0% identity in 213 aa overlap). pstB, phosphate-transport ATP-binding protein ABC transporter (see citations below), thermostable ATPase, highly similar to others e.g. NP_348334.1|NC_003030 ATPase component of ABC-type phosphate transport system from Clostridium acetobut…	1	A	A	A	A	A	A	A	A	A	A	A	A	A	A	A	A	A	A	A	A	G	A	A	A	A
Cluster 2	1042778	pstS1	Mb0959, pstS1, len: 374 aa. Equivalent to Rv0934, len: 374 aa, from Mycobacterium tuberculosis strain H37Rv, (99.7% identity in 374 aa overlap). pstS1 (previously known as phoS1 or phoS), phosphate-binding lipoprotein component of inorganic phosphate transport system (see first, fourth, fifth and sixth citations below), highly similar to Rv0932c|MTCY08D9.07|pstS2 PHOSPHATE-BINDING PERIPLASMIC LIP…	3	A	A	A	G	A	A	A	A	G	A	A	A	A	A	A	A	A	A	A	G	A	A	A	A	A
	1043929	pstC1	Mb0960, pstC1, len: 338 aa. Equivalent to Rv0935, len: 338 aa, from Mycobacterium tuberculosis strain H37Rv, (100% identity in 338 aa overlap). pstC1, phosphate-transport integral membrane ABC transporter (see citations below), highly similar to others e.g. NP_104768.1|NC_002678|pstC phosphate ABC transporter permease protein from Mesorhizobium loti (327 aa); NP_245372.1|NC_002663|PstC PstC prote…	1	C	C	C	C	C	C	C	C	T	C	C	C	C	C	C	C	C	C	C	C	C	C	C	C	C
	1048009	ligd	Mb0963, -, len: 759 aa. Equivalent to Rv0938, len: 759 aa, from Mycobacterium tuberculosis strain H37Rv, (99.9% identity in 759 aa overlap). Possible ATP-dependent DNA ligase (EC 6.5.1.1), with its C-terminus similar to N-terminal parts of many ATP-dependent DNA ligases e.g. NP_250828.1|NC_002516 probable ATP-dependent DNA ligase from Pseudomonas aeruginosa (840 aa); NP_105436.1|NC_002678 ATP-dep…	1	C	C	C	C	C	C	C	C	T	C	C	C	C	C	C	C	C	C	C	C	C	C	C	C	C
	1049067	POSSIBLE BIFUNCTIONAL ENZYME: 2-HYDROXYHEPTA-2,4-DIENE-1,7-DIOATE ISOMERASE (HHDD ISOMERASE) + CYCLASE/DEHYDRASE	Mb0964, -, len: 644 aa. Equivalent to Rv0939, len: 644 aa, from Mycobacterium tuberculosis strain H37Rv, (100% identity in 644 aa overlap). Possible bifunctional enzyme, including 2-hydroxyhepta-2,4-diene-1,7-dioate isomerase activity (EC 5.3.3.-), and cyclase/dehydrase activity (EC undetermined). N-terminal part similar to many isomerases e.g. NP_343861.1|NC_002754 2-hydroxyhepta-2,4-diene-1,7-d…	1	G	T	G	G	G	G	G	G	G	G	G	G	G	G	G	G	G	G	G	G	G	G	G	G	G
Cluster 1	1058141	chorismate mutase	Mb0973c, -, len: 105 aa. Equivalent to Rv0948c, len: 105 aa, from Mycobacterium tuberculosis strain H37Rv, (100% identity in 105 aa overlap). Conserved hypothetical protein, equivalent to NP_301237.1|NC_002677 conserved hypothetical protein from Mycobacterium leprae (105 aa). Also similar (except in N-terminus) to SCD63.16c|CAB82023.1|AL161755 hypothetical protein from Streptomyces coelicolor (11…	16	C	C	T	C	T	T	T	T	C	T	C	T	T	C	T	T	T	C	T	C	C	T	T	T	T
	1063246	sucC	Mb0976, sucC, len: 387 aa. Equivalent to Rv0951, len: 387 aa, from Mycobacterium tuberculosis strain H37Rv, (99.7% identity in 387 aa overlap). Probable sucC, succinyl-Coa synthetase, beta chain (EC 6.2.1.5), equivalent to AL035500|MLCL373_3|NP_301241.1|NC_002677 succinyl-CoA synthase [beta] chain from Mycobacterium leprae (393 aa), FASTA score: (86.7% identity in 391 aa overlap). Also highly sim…	1	T	C	T	T	T	T	T	T	T	T	T	T	T	T	T	T	T	T	T	T	T	T	T	T	T
Cluster 3	1064117	sucD	Mb0977, sucD, len: 303 aa. Equivalent to Rv0952, len: 303 aa, from Mycobacterium tuberculosis strain H37Rv, (99.7% identity in 303 aa overlap). Probable sucD, succinyl-CoA synthetase, alpha chain (EC 6.2.1.5), equivalent to AL035500|MLCL373_4|NP_301242.1|NC_002677 succinyl-CoA synthase [alpha] chain from Mycobacterium leprae (300 aa), FASTA score: (86.3% identity in 300 aa overlap). Also highly s…	4	T	T	T	T	T	T	T	T	T	T	C	T	T	C	T	T	T	C	T	T	C	T	T	T	T
	1068468	purN	Mb0981, purN, len: 215 aa. Equivalent to Rv0956, len: 215 aa, from Mycobacterium tuberculosis strain H37Rv, (100% identity in 215 aa overlap). Probable purN, 5'-phosphoribosylglycinamide formyltransferase (EC 2.1.2.2), equivalent to AAF05726.1|AF191543_1|AF191543|PurN phosphoribosylglycinamide formyltransferase from Mycobacterium avium subsp. paratuberculosis (209 aa); and AL035500|MLCL373_7 from…	1	C	C	C	C	C	C	C	C	C	C	C	C	C	G	C	C	C	C	C	C	C	C	C	C	C
	1073870	vapB9	Mb0984A, len: 73 aa. Equivalent to Rv0959A len: 73 aa, from Mycobacterium tuberculosis strain H37Rv, (100.0% identity in 73 aa overlap). Transferred from H37Rv annotation using Rapid Annotation Transfer Tool (Nucleic Acids Res. 2011 May; 39(9): e57). Possible vapB9, antitoxin, part of toxin-antitoxin (TA) operon with Rv0960 (See Arcus et al., 2005; Pandey and Gerdes, 2005). Weakly similar to othe…	1	C	C	C	C	C	C	C	C	C	C	T	C	C	C	C	C	C	C	C	C	C	C	C	C	C
	1079798	ctpV	Mb0994, ctpV, len: 770 aa. Equivalent to Rv0969, len: 770 aa, from Mycobacterium tuberculosis strain H37Rv, (99.9% identity in 770 aa overlap). Probable ctpV, metal cation transporter P-type ATPase (transmembrane protein) (EC 3.6.3.-), highly similar (except in N-terminus) to others e.g. NP_391230.1|NC_000964 similar to heavy metal-transporting ATPase from Bacillus subtilis (803 aa); P37279|ATCS_…	1	A	A	A	C	A	A	A	A	A	A	A	A	A	A	A	A	A	A	A	A	A	A	A	A	A
	1089087	CONSERVED HYPOTHETICAL PROTEIN	Mb1001c, -, len: 560 aa. Equivalent to Rv0976c, len: 560 aa, from Mycobacterium tuberculosis strain H37Rv, (100% identity in 560 aa overlap). Conserved hypothetical protein, highly similar to others e.g. CAB95890.1|AL359988 conserved hypothetical protein from Streptomyces coelicolor (558 aa); P_251576.1|NC_002516 hypothetical protein from Pseudomonas aeruginosa (600 aa); etc. N-terminal part high…	1	G	G	G	G	G	G	G	G	G	G	T	G	G	G	G	G	G	G	G	G	G	G	G	G	G
	1089950	CONSERVED HYPOTHETICAL PROTEIN	Mb1001c, -, len: 560 aa. Equivalent to Rv0976c, len: 560 aa, from Mycobacterium tuberculosis strain H37Rv, (100% identity in 560 aa overlap). Conserved hypothetical protein, highly similar to others e.g. CAB95890.1|AL359988 conserved hypothetical protein from Streptomyces coelicolor (558 aa); P_251576.1|NC_002516 hypothetical protein from Pseudomonas aeruginosa (600 aa); etc. N-terminal part high…	1	G	G	G	G	G	G	G	G	G	G	G	G	G	G	G	G	G	G	G	G	T	G	G	G	G
Cluster 1.1	1093547	PE_PGRS16	Mb1002, PE_PGRS16, len: 923 aa. Equivalent to Rv0977, len: 923 aa, from Mycobacterium tuberculosis strain H37Rv, (100% identity in 923 aa overlap). Member of the Mycobacterium tuberculosis PE family, PGRS subfamily of gly-rich proteins, highly similar to other PGRS-type sequences e.g. AL0091|MTV004_1 from Mycobacterium tuberculosis (1125 aa), FASTA score: (45.4% identity in 959 aa overlap); Z8022…	10	T	T	C	T	C	C	C	T	T	C	T	C	C	T	T	C	C	T	T	T	T	C	T	T	T
	1095017	intergenic		1	T	T	T	T	T	T	T	T	T	T	T	T	T	T	T	T	T	T	T	G	T	T	T	T	T
	1097046	intergenic		1	A	A	A	A	A	A	A	A	A	A	A	A	A	A	A	A	A	G	A	A	A	A	A	A	A
	1102654	PROBABLE ADHESION COMPONENT TRANSPORT ATP-BINDING PROTEIN ABC TRANSPORTER	Mb1012, -, len: 248 aa. Equivalent to Rv0986, len: 248 aa, from Mycobacterium tuberculosis strain H37Rv, (99.6% identity in 248 aa overlap). Probable ATP-binding protein ABC transporter supposed involved in transport of adhesion component (see citation below), highly similar to many ATP-binding proteins e.g. AE0010|AE001033_8 ABC transporter ATP-binding protein from Archaeoglobus fulgidus (228 aa…	2	G	G	G	G	G	G	G	G	G	G	G	G	G	G	G	G	G	G	G	G	G	G	G	A	A
	1102696	PROBABLE ADHESION COMPONENT TRANSPORT ATP-BINDING PROTEIN ABC TRANSPORTER	Mb1012, -, len: 248 aa. Equivalent to Rv0986, len: 248 aa, from Mycobacterium tuberculosis strain H37Rv, (99.6% identity in 248 aa overlap). Probable ATP-binding protein ABC transporter supposed involved in transport of adhesion component (see citation below), highly similar to many ATP-binding proteins e.g. AE0010|AE001033_8 ABC transporter ATP-binding protein from Archaeoglobus fulgidus (228 aa…	1	C	C	C	C	C	C	C	C	C	C	C	C	C	C	C	C	C	C	C	C	T	C	C	C	C
	1108656	conserved serine rich protein	Mb1018c, -, len: 110 aa. Equivalent to Rv0991c, len: 110 aa, from Mycobacterium tuberculosis strain H37Rv, (100% identity in 110 aa overlap). Conserved hypothetical ser-rich protein (especially in C-terminus), highly similar to N-terminus of NP_301255.1|NC_002677 conserved hypothetical protein (Ser-rich C-terminus) from Mycobacterium leprae (99 aa). Also highly similar to SCE22.04|AB90971.1|AL355…	23	C	C	A	A	A	A	A	A	A	A	A	A	A	A	A	A	A	A	A	A	A	A	A	A	A
Cluster 1.1	1109969	galU	Mb1020, galU, len: 306 aa. Equivalent to Rv0993, len: 306 aa, from Mycobacterium tuberculosis strain H37Rv, (99.7% identity in 306 aa overlap). Probable galU, UTP--glucose-1-phosphate uridylyltransferase (EC 2.7.7.9), equivalent to AL035500|MLCL373_22 putative UTP-glucose-1-phosphate uridylyltransferase from Mycobacterium leprae (306 aa), FASTA score: (89.7% identity in 302 aa overlap). Also high…	10	C	C	T	C	T	T	T	C	C	T	C	T	T	C	C	T	T	C	C	C	C	T	C	C	C
	1111838	moeA1	Mb1021, moeA1, len: 426 aa. Equivalent to Rv0994, len: 426 aa, from Mycobacterium tuberculosis strain H37Rv, (99.8% identity in 426 aa overlap). Probable moeA1, molybdenum cofactor biosynthesis protein, equivalent to AL035500|MLCL373_23 putative molybdopterin biosynthesis protein from Mycobacterium leprae (424 aa), FASTA score: (88.3% identity in 426 aa overlap). Also highly similar to many e.g. …	23	G	G	A	A	A	A	A	A	A	A	A	A	A	A	A	A	A	A	A	A	A	A	A	A	A
	1117610	CONSERVED HYPOTHETICAL PROTEIN	Mb1027c, -, len: 205 aa. Equivalent to Rv1000c, len: 205 aa, from Mycobacterium tuberculosis strain H37Rv, (100% identity in 205 aa overlap). Conserved hypothetical protein, equivalent to ML0190|NP_301263.1|NC_002677 conserved hypothetical protein from Mycobacterium leprae (205 aa). Also highly similar to SC5F8.12c|CAB93740.1|AL357613 hypothetical protein from Streptomyces coelicolor (210 aa), FA…	1	G	G	G	A	G	G	G	G	G	G	G	G	G	G	G	G	G	G	G	G	G	G	G	G	G
	1119966	CONSERVED MEMBRANE PROTEIN	Mb1029c, -, len: 503 aa. Equivalent to Rv1002c, len: 503 aa, from Mycobacterium tuberculosis strain H37Rv, (99.8% identity in 503 aa overlap). Conserved membrane protein. Similar to AL132674|SCE87.05 hypothetical protein from Streptomyces coelicolor (591 aa), FASTA scores: opt: 666, E(): 0, (39.0% identity in 546 aa overlap); weakly similar to TSCC_PSEAM|P55019 thiazide-sensitive sodium-chloride …	2	C	C	C	C	C	C	C	C	C	C	C	C	C	C	C	C	C	C	C	C	C	C	C	T	T
	1126501	metS	Mb1034c, metS, len: 519 aa. Equivalent to Rv1007c, len: 519 aa, from Mycobacterium tuberculosis strain H37Rv, (99.8% identity in 519 aa overlap). Probable metS (MetG), methionyl-tRNA synthetase (EC 6.1.1.10), similar to many e.g. SYM_BACSU|P37465 methionyl-tRNA synthetase from Bacillus subtilus (664 aa), FASTA scores: opt: 1506, E(): 0, (44.9% identity in 492 aa overlap); similar to other M. tube…	1	G	G	G	G	G	G	G	G	G	G	G	G	G	G	G	G	G	G	G	T	G	G	G	G	G
	1135176	intergenic		1	G	G	G	T	G	G	G	G	G	G	G	G	G	G	G	G	G	G	G	G	G	G	G	G	G
	1136840	prsA	Mb1045c, prsA, len: 326 aa. Equivalent to Rv1017c, len: 326 aa, from Mycobacterium tuberculosis strain H37Rv, (100% identity in 326 aa overlap). Probable prsA, ribose-phosphate pyrophosphokinase (EC 2.7.6.1), highly similar to others e.g. KPRS_ECOLI|P08330 ribose-phosphate pyrophosphokinase from Escherichia coli (314 aa), FASTA scores: opt: 826, E(): 0, (43.8% identity in 317 aa overlap). Contain…	1	G	G	G	G	G	G	G	G	G	G	G	G	G	G	G	G	G	G	G	A	G	G	G	G	G
	1146984	possible conserved membrane protein	Mb1052, -, len: 228 aa. Equivalent to Rv1024, len: 228 aa, from Mycobacterium tuberculosis strain H37Rv, (100% identity in 228 aa overlap). Hypothetical unknown protein, hydrophobic region from aa 83-101. Protein product from Mb1052 detected using SWATH mass spectrometry. Mb1052 found to be expressed during exponential growth in Sauton's minimal media by RNA-sequencing.	1	C	C	C	C	C	C	C	C	C	C	C	C	C	C	C	C	C	C	C	G	C	C	C	C	C
	1154178	kdpA	Mb1058, kdpA, len: 571 aa. Equivalent to Rv1029, len: 571 aa, from Mycobacterium tuberculosis strain H37Rv, (100% identity in 571 aa overlap). Probable kdpA, potassium-transporting ATPase A chain (transmembrane protein) (EC 3.6.3.12), similar to others e.g. ATKA_ECOLI|P03959|KDPA|B0698 potassium-transporting ATPase A chain from Escherichia coli strain K12 (557 aa), FASTA scores: opt: 1763, E(): 0…	3	C	C	C	C	C	C	C	C	C	C	C	C	C	C	G	C	C	C	G	C	C	C	G	C	C
	1156584	kdpC	Mb1060, kdpC, len: 189 aa. Equivalent to Rv1031, len: 189 aa, from Mycobacterium tuberculosis strain H37Rv, (100% identity in 189 aa overlap). Probable kdpC, potassium-transporting ATPase C chain (membrane protein) (EC 3.6.3.12), similar to others e.g. ATKC_ECOLI|P03961 potassium-transporting ATPase C chain from Escherichia coli strain K12 (190 aa), FASTA scores: opt: 475, E(): 3.1e-24, (45.7% id…	1	A	C	A	A	A	A	A	A	A	A	A	A	A	A	A	A	A	A	A	A	A	A	A	A	A
Cluster 1	1159821	intergenic		16	C	C	T	C	T	T	T	T	C	T	C	T	T	C	T	T	T	C	T	C	C	T	T	T	T
	1173357	PROBABLE OXIDOREDUCTASE	Mb1079, -, len: 301 aa. Equivalent to Rv1050, len: 301 aa, from Mycobacterium tuberculosis strain H37Rv, (100% identity in 301 aa overlap). Probable oxidoreductase (EC 1.-.-.-) similar to many e.g. Rv1543|MTCY48.22C|Q10783 PUTATIVE OXIDOREDUCTASE CY48.22C (341 aa), FASTA scores: opt: 462, E(): 3e-22, (33.6% identity in 265 aa overlap). Protein product from Mb1079 detected using shotgun mass spect…	23	A	A	G	G	G	G	G	G	G	G	G	G	G	G	G	G	G	G	G	G	G	G	G	G	G
Cluster 3	1174737	CONSERVED HYPOTHETICAL PROTEIN	Mb1080c, -, len: 251 aa. Equivalent to Rv1051c, len: 251 aa, from Mycobacterium tuberculosis strain H37Rv, (100% identity in 251 aa overlap). Conserved hypothetical protein, similar to LLU36837|U36837.1 protein encoded by Lactococcus lactis plasmid pNP40 (298 aa), FASTA scores: opt: 194, E(): 3.5e-06, (30.3% identity in 155 aa overlap). Contains possible helix-turn-helix motif at aa 197-218 (Scor…	4	C	C	C	C	C	C	C	C	C	C	T	C	C	T	C	C	C	T	C	C	T	C	C	C	C
	1187682	lpqV	Mb1093c, lpqV, len: 139 aa. Equivalent to Rv1064c, len: 139 aa, from Mycobacterium tuberculosis strain H37Rv, (100% identity in 139 aa overlap). Putative lipoprotein LpqV. Has N-terminal signal sequence and appropriately positioned PS00013 Prokaryotic membrane lipoprotein lipid attachment site. Mb1093c found to be expressed during exponential growth in Sauton's minimal media by RNA-sequencing.	23	C	C	T	T	T	T	T	T	T	T	T	T	T	T	T	T	T	T	T	T	T	T	T	T	T
	1188743	CONSERVED HYPOTHETICAL PROTEIN	Mb1095, -, len: 131 aa. Equivalent to Rv1066, len: 131 aa, from Mycobacterium tuberculosis strain H37Rv, (100% identity in 131 aa overlap). Conserved hypothetical protein, strong similarity to AL0209|SC4H8.10 hypothetical protein from Streptomyces coelicolor (132 aa), FASTA scores: opt: 429, E(): 5.2e-23, (57.1% identity in 119 aa overlap). Protein product from Mb1095 detected using SWATH mass sp…	1	C	C	C	C	C	C	C	C	T	C	C	C	C	C	C	C	C	C	C	C	C	C	C	C	C
Cluster 1	1190680	PE_PGRS19	Mb1096c, PE_PGRS19, len: 671 aa. Equivalent to Rv1067c, len: 667 aa, from Mycobacterium tuberculosis strain H37Rv, (98.5% identity in 673 aa overlap). Member of the Mycobacterium tuberculosis PE family, PGRS subfamily of gly-rich proteins. Similar to Rv3388|MTV004.46 from Mycobacterium tuberculosis (731 aa), FASTA scores: opt: 2227, E(): 0, (55.6% identity in 710 aa overlap). Contains PS00583 pfk…	16	T	T	C	T	C	C	C	C	T	C	T	C	C	T	C	C	C	T	C	T	T	C	C	C	C
	1192436	PE_PGRS20	Mb1097c, PE_PGRS20, len: 763 aa. Similar to Rv1068c, len: 463 aa, from Mycobacterium tuberculosis strain H37Rv, (59.8% identity in 766 aa overlap). Member of the Mycobacterium tuberculosis PE family, PGRS subfamily of gly-rich proteins. Similar to AL021897|MTV017_19 M. tuberculosis H37Rv (667 aa), FASTA scores: opt: 1875, E(): 0, (55.0% identity in 667 aa overlap). REMARK-M.bovis-M.tuberculosis: …	1	G	G	G	G	G	G	G	G	G	G	G	G	G	G	G	G	G	G	G	G	A	G	G	G	G
Cluster 1	1201052	CONSERVED EXPORTED PROTEIN	Mb1104c, -, len: 314 aa. Equivalent to Rv1075c, len: 314 aa, from Mycobacterium tuberculosis strain H37Rv, (100% identity in 314 aa overlap). Possibly exported protein, as it contains a N-terminal signal sequence, hydrophobic domain from aa 7-25. Similar to U15183|MLU15183_2 Mycobacterium leprae cosmid B1740 (106 aa), FASTA scores: opt: 207, E(): 1.6e-06, (42.6% identity in 101 aa overlap). Also …	16	A	A	G	A	G	G	G	G	A	G	A	G	G	A	G	G	G	A	G	A	A	G	G	G	G
	1201716	CONSERVED EXPORTED PROTEIN	Mb1104c, -, len: 314 aa. Equivalent to Rv1075c, len: 314 aa, from Mycobacterium tuberculosis strain H37Rv, (100% identity in 314 aa overlap). Possibly exported protein, as it contains a N-terminal signal sequence, hydrophobic domain from aa 7-25. Similar to U15183|MLU15183_2 Mycobacterium leprae cosmid B1740 (106 aa), FASTA scores: opt: 207, E(): 1.6e-06, (42.6% identity in 101 aa overlap). Also …	23	G	G	A	A	A	A	A	A	A	A	A	A	A	A	A	A	A	A	A	A	A	A	A	A	A
Cluster 2	1206673	greA	Mb1109c, greA, len: 164 aa. Equivalent to Rv1080c, len: 164 aa, from Mycobacterium tuberculosis strain H37Rv, (100% identity in 164 aa overlap). Probable greA, transcription elongation factor G, closest to P46808|GREA_MYCLE TRANSCRIPTION ELONGATION FACTOR G from Mycobacterium leprae (202 aa), FASTA scores: opt: 1005, E(): 0, (94.5% identity in 164 aa overlap); and similar to many e.g. P21346|GREA…	3	T	T	T	C	T	T	T	T	C	T	T	T	T	T	T	T	T	T	T	C	T	T	T	T	T
	1207231	intergenic		23	T	T	C	C	C	C	C	C	C	C	C	C	C	C	C	C	C	C	C	C	C	C	C	C	C
	1207281	intergenic		23	G	G	A	A	A	A	A	A	A	A	A	A	A	A	A	A	A	A	A	A	A	A	A	A	A
	1208377	mca	Mb1111, mca, len: 288 aa. Equivalent to Rv1082, len: 288 aa, from Mycobacterium tuberculosis strain H37Rv, (100% identity in 288 aa overlap). mca, mycothiol conjugate amidase (see citation below), equivalent to NP_302547.1|NC_002677 conserved hypothetical protein from Mycobacterium leprae (290 aa), FASTA scores: opt: 1737, E(): 0, (86.4% identity in 287 aa overlap); and similar to Q54358|X79146 l…	1	G	G	G	A	G	G	G	G	G	G	G	G	G	G	G	G	G	G	G	G	G	G	G	G	G
	1218052	PE_PGRS22	Mb1121, PE_PGRS22, len: 850 aa. Equivalent to Rv1091, len: 853 aa, from Mycobacterium tuberculosis strain H37Rv, (99.6% identity in 853 aa overlap). Member of the Mycobacterium tuberculosis PE family, PGRS subfamily of gly-rich proteins. Similar to Rv1087|AL021897|MTV017_39 Mycobacterium tuberculosis H37Rv (767 aa), FASTA scores: opt: 2819, E(): 0, (60.0% identity in 860 aa overlap). REMARK-M.bov…	1	G	T	G	G	G	G	G	G	G	G	G	G	G	G	G	G	G	G	G	G	G	G	G	G	G
	1224662	phoH2	Mb1125, phoH2, len: 433 aa. Equivalent to Rv1095, len: 433 aa, from Mycobacterium tuberculosis strain H37Rv, (100% identity in 433 aa overlap). Probable phoH2, phoH-like protein (phosphate starvation-induced protein), probably ATP-binding protein. Equivalent to AL049491 MLCB1222_14 Mycobacterium leprae (433 aa) (92.8% identity in 432 aa overlap). Similar to many proteins described as PhoH-like e.…	1	C	T	C	C	C	C	C	C	C	C	C	C	C	C	C	C	C	C	C	C	C	C	C	C	C
	1226158	POSSIBLE GLYCOSYL HYDROLASE	Mb1126, -, len: 291 aa. Equivalent to Rv1096, len: 291 aa, from Mycobacterium tuberculosis strain H37Rv, (99.7% identity in 291 aa overlap). Possible glycosyl hydrolase (EC 3.-.-.-), possibly a deacetylase or esterase. Equivalent to AL049491|MLCB1222_13 Mycobacterium leprae (291 aa) (81.3% identity in 289 aa overlap). Similar at the C-terminus of enzymes involved in carbohydrate degradation inclu…	1	G	T	G	G	G	G	G	G	G	G	G	G	G	G	G	G	G	G	G	G	G	G	G	G	G
	1226836	PROBABLE MEMBRANE GLYCINE AND PROLINE RICH PROTEIN	Mb1127c, -, len: 293 aa. Equivalent to Rv1097c, len: 293 aa, from Mycobacterium tuberculosis strain H37Rv, (99.7% identity in 293 aa overlap). Probable membrane Gly-, Pro-rich protein, similar to Mycobacterium tuberculosis Rv2507|MTCY07A7. 13|Z95556 (273 aa), FASTA scores: opt: 219, E(): 0.023, (30.5% identity in 266 aa overlap); and Rv2507. Contains potential membrane spanning region (aa ~~68-92…	2	C	C	C	C	C	C	C	C	C	C	C	C	C	C	C	C	C	C	C	C	C	C	C	T	T
	1227366	PROBABLE MEMBRANE GLYCINE AND PROLINE RICH PROTEIN	Mb1127c, -, len: 293 aa. Equivalent to Rv1097c, len: 293 aa, from Mycobacterium tuberculosis strain H37Rv, (99.7% identity in 293 aa overlap). Probable membrane Gly-, Pro-rich protein, similar to Mycobacterium tuberculosis Rv2507|MTCY07A7. 13|Z95556 (273 aa), FASTA scores: opt: 219, E(): 0.023, (30.5% identity in 266 aa overlap); and Rv2507. Contains potential membrane spanning region (aa ~~68-92…	1	C	T	C	C	C	C	C	C	C	C	C	C	C	C	C	C	C	C	C	C	C	C	C	C	C
	1252328	ppdK	Mb1158c, ppdK, len: 490 aa. Equivalent to Rv1127c, len: 490 aa, from Mycobacterium tuberculosis strain H37Rv, (99.6% identity in 490 aa overlap). Probable ppdK, Pyruvate, phosphate dikinase (EC 2.7.9.1). Equivalent (but shorter) to Z94723|MLCB33_16 ppdK from Mycobacterium leprae (601 aa) (71.8% identity in 478 aa overlap). Highly similar to N-terminus of PODK_CLOSY|P22983 pyruvate, phosphate diki…	2	C	C	C	C	C	C	C	C	C	C	T	C	C	C	C	C	C	T	C	C	C	C	C	C	C
Cluster 1	1253913	CONSERVED HYPOTHETICAL PROTEIN	Mb1159c, -, len: 451 aa. Equivalent to Rv1128c, len: 451 aa, from Mycobacterium tuberculosis strain H37Rv, (99.8% identity in 451 aa overlap). Conserved hypothetical protein, in REP13E12 degenerate repeat, highly similar to several Mycobacterium tuberculosis proteins in REP13E12 repeats e.g. Rv1148c, Rv1945, Rv3467, etc. Mb1159c found to be expressed during exponential growth in Sauton's minimal …	16	T	T	C	T	C	C	C	C	T	C	T	C	C	T	C	C	C	T	C	T	T	C	C	C	C
	1254487	PROBABLE TRANSCRIPTIONAL REGULATOR PROTEIN	Mb1160c, -, len: 486 aa. Equivalent to Rv1129c, len: 486 aa, from Mycobacterium tuberculosis strain H37Rv, (100% identity in 486 aa overlap). Possible transcriptional regulator protein, similar to Rv0465c|MTV038.09c Mycobacterium tuberculosis (474 aa), FASTA scores: E(): 0, (47.4% identity in 468 aa overlap). Helix turn helix motif present from aa 32-53. Protein product from Mb1160c detected usin…	1	C	T	C	C	C	C	C	C	C	C	C	C	C	C	C	C	C	C	C	C	C	C	C	C	C
	1262970	intergenic		1	A	A	A	A	A	A	A	A	A	A	A	A	A	G	A	A	A	A	A	A	A	A	A	A	A
Cluster 2	1268293	CONSERVED HYPOTHETICAL MEMBRANE PROTEIN	Mb1171c, -, len: 166 aa. Equivalent to Rv1139c, len: 166 aa, from Mycobacterium tuberculosis strain H37Rv, (100% identity in 166 aa overlap). Conserved hypothetical membrane protein. Highly similar to P54158|YBPQ_BACSU hypothetical Bacillus subtilis protein, YBPQ (168 aa), FASTA scores: opt: 446, E(): 2.2e-26, (38.4% identity in 164 aa overlap). Some similarity to Mycobacterium tuberculosis hypot…	3	C	C	C	A	C	C	C	C	A	C	C	C	C	C	C	C	C	C	C	A	C	C	C	C	C
	1272210	mcr	Mb1175, mcr, len: 360 aa. Equivalent to Rv1143, len: 360 aa, from Mycobacterium tuberculosis strain H37Rv, (100% identity in 360 aa overlap). Probable mcr, alpha-methylacyl-CoA racemase (EC 5.1.99.4). Strong similarity to other alpha-methylacyl-CoA racemases and also some similarity to L-carnitine dehydratase (EC 4.2.1.89) e.g. U89905|g1552373 methylacyl-CoA racemase alpha from Norway rat (361 aa…	23	C	C	T	T	T	T	T	T	T	T	T	T	T	T	T	T	T	T	T	T	T	T	T	T	T
	1272571	PROBABLE SHORT-CHAIN TYPE DEHYDROGENASE/REDUCTASE	Mb1176, -, len: 250 aa. Equivalent to Rv1144, len: 250 aa, from Mycobacterium tuberculosis strain H37Rv, (100% identity in 250 aa overlap). Probable short-chain dehydrogenase/reductase (EC 1.-.-.-), highly similar to various dehydrogenases e.g. NP_104056.1|NC_002678 3-hydroxyacyl-CoA dehydrogenase type II from Mesorhizobium loti (253 aa); NP_251244.1|NC_002516 probable short-chain dehydrogenase f…	1	C	C	C	C	C	C	C	C	C	C	C	C	C	C	C	C	C	C	C	C	C	T	C	C	C
	1276495	conserved protein	Mb1178, -, len: 216 aa. Equivalent to Rv1147, len: 216 aa, from Mycobacterium tuberculosis strain H37Rv, (100% identity in 216 aa overlap). Conserved hypothetical protein, similar to many conserved hypothetical proteins, and some similarity to several methyltransferases e.g. Q05197|PMTA_RHOSH phosphatidylethanolamine N-methyltransferase (EC 2.1.1.17) from R. sphaeroides (203 aa), FASTA scores: op…	23	G	G	A	A	A	A	A	A	A	A	A	A	A	A	A	A	A	A	A	A	A	A	A	A	A
	1277896	CONSERVED HYPOTHETICAL PROTEIN	Mb1179c, -, len: 482 aa. Equivalent to Rv1148c, len: 482 aa, from Mycobacterium tuberculosis strain H37Rv, (100% identity in 482 aa overlap). Conserved hypothetical ORF in REP13E12 degenerate repeat, nearly identical to other hypothetical Mycobacterium tuberculosis proteins in REP13E12 repeats, although similarity extends upstream past proposed f-Met start. Very similar to other REP13E12 proteins…	1	G	A	G	G	G	G	G	G	G	G	G	G	G	G	G	G	G	G	G	G	G	G	G	G	G
Cluster 3	1288299	mutT2	Mb1192, mutT2, len: 141 aa. Equivalent to Rv1160, len: 141 aa, from Mycobacterium tuberculosis strain H37Rv, (100% identity in 141 aa overlap). Probable mutT, mutator protein or homolog (EC 3.6.1.-). More similar to D908197|g1742860 MutT homolog from Escherichia coli (135 aa), FASTA scores: opt: 226, E():1.1e-08, (39.7% identity in 116 aa overlap); than to MUTT_ECOLI|P08337 MUTATOR MUTT PROTEIN f…	4	T	T	T	T	T	T	T	T	T	T	C	T	T	C	T	T	T	C	T	T	C	T	T	T	T
	1295783	typA	Mb1197, typA, len: 628 aa. Equivalent to Rv1165, len: 628 aa, from Mycobacterium tuberculosis strain H37Rv, (100% identity in 628 aa overlap). Possible typA (alternate gene name: bipA), GTP-binding translation elongation factor, similar to several e.g. P32132|TYPA_ECOLI|BIPA|B387 Escherichia coli (591 aa); YIHK_SYNY3|P72749 GTP-binding protein TYPA/BIPA homolog from synechocystis sp. (597 aa), FA…	1	A	A	A	A	A	A	A	A	A	A	A	A	A	A	A	A	A	A	A	G	A	A	A	A	A
	1323860	mmpL10	Mb1215, mmpL10, len: 1002 aa. Equivalent to Rv1183, len: 1002 aa, from Mycobacterium tuberculosis strain H37Rv, (100% identity in 1002 aa overlap). Probable mmpL10, conserved transmembrane transport protein (see first citation below), member of RND superfamily, similar to many Mycobacterial hypothetical membrane proteins e.g. Q49619|U00010 from Mycobacterium leprae (1008 aa), FASTA scores: opt: 4…	1	C	C	C	C	C	C	C	C	C	C	C	C	C	C	C	C	C	C	C	G	C	C	C	C	C
	1324413	mmpL10	Mb1215, mmpL10, len: 1002 aa. Equivalent to Rv1183, len: 1002 aa, from Mycobacterium tuberculosis strain H37Rv, (100% identity in 1002 aa overlap). Probable mmpL10, conserved transmembrane transport protein (see first citation below), member of RND superfamily, similar to many Mycobacterial hypothetical membrane proteins e.g. Q49619|U00010 from Mycobacterium leprae (1008 aa), FASTA scores: opt: 4…	1	A	G	A	A	A	A	A	A	A	A	A	A	A	A	A	A	A	A	A	A	A	A	A	A	A
	1335535	conserved protein	Mb1223, -, len: 304 aa. Equivalent to Rv1191, len: 304 aa, from Mycobacterium tuberculosis strain H37Rv, (100% identity in 304 aa overlap). Conserved hypothetical protein, similar to Q54528 RDMC from Streptomyces purpurascens (298 aa), FASTA scores: opt: 196, E(): 1.5e-05, (27.5% identity in 269 aa overlap); Rv0134|MTCI5.08 (300 aa), FASTA scores: opt: 197, E(): 6.6e-06, (26.4% identity in 299 aa…	1	G	G	G	G	G	G	G	G	G	G	A	G	G	G	G	G	G	G	G	G	G	G	G	G	G
Cluster 3	1352392	fadD6	Mb1238, fadD6, len: 597 aa. Equivalent to Rv1206, len: 597 aa, from Mycobacterium tuberculosis strain H37Rv, (100% identity in 597 aa overlap). Probable fadD6, fatty-acid-CoA synthetase (EC 6.2.1.-), highly similar to several e.g. NP_251583.1|NC_002516 probable very-long-chain acyl-CoA synthetase from Pseudomonas aeruginosa (608 aa); Q60714 mouse fatty acid transport protein fatp (646 aa), FASTA …	4	C	C	C	C	C	C	C	C	C	C	T	C	C	T	C	C	C	T	C	C	T	C	C	C	C
	1356599	glga	Mb1244c, -, len: 387 aa. Equivalent to Rv1212c, len: 387 aa, from Mycobacterium tuberculosis strain H37Rv, (99.7% identity in 387 aa overlap). Putative glycosyl transferase (EC 2.-.-.-), highly similar to AJ243803|SCO243803_2 Putative glycosyl transferase from Streptomyces coelicolor (387 aa), FASTA scores: opt: 1344, E(): 0, (54.9% identity in 388 aa overlap). Also similar to MJ1607 probable hex…	1	G	A	G	G	G	G	G	G	G	G	G	G	G	G	G	G	G	G	G	G	G	G	G	G	G
	1358400	intergenic		1	C	T	C	C	C	C	C	C	C	C	C	C	C	C	C	C	C	C	C	C	C	C	C	C	C
	1361483	PROBABLE TETRONASIN-TRANSPORT INTEGRAL MEMBRANE PROTEIN ABC TRANSPORTER	Mb1249c, -, len: 548 aa. Equivalent to Rv1217c, len: 548 aa, from Mycobacterium tuberculosis strain H37Rv, (99.8% identity in 548 aa overlap). Probable tetronasin-transport integral membrane ABC transporter (see citation below), similar to many e.g. AL049754|SCH10_12 probable ABC-type transport system membrane-spanning protein from Streptomyces coelicolor (539 aa), FASTA scores: opt: 1309, E(): 0…	1	T	T	T	T	T	T	T	T	T	T	T	T	T	T	T	T	T	C	T	T	T	T	T	T	T
	1362459	PROBABLE TETRONASIN-TRANSPORT INTEGRAL MEMBRANE PROTEIN ABC TRANSPORTER	Mb1249c, -, len: 548 aa. Equivalent to Rv1217c, len: 548 aa, from Mycobacterium tuberculosis strain H37Rv, (99.8% identity in 548 aa overlap). Probable tetronasin-transport integral membrane ABC transporter (see citation below), similar to many e.g. AL049754|SCH10_12 probable ABC-type transport system membrane-spanning protein from Streptomyces coelicolor (539 aa), FASTA scores: opt: 1309, E(): 0…	1	C	C	C	T	C	C	C	C	C	C	C	C	C	C	C	C	C	C	C	C	C	C	C	C	C
	1374222	intergenic		1	A	A	A	G	A	A	A	A	A	A	A	A	A	A	A	A	A	A	A	A	A	A	A	A	A
	1380379	sugA	Mb1268, sugA, len: 307 aa. Equivalent to Rv1236, len: 307 aa, from Mycobacterium tuberculosis strain H37Rv, (100% identity in 307 aa overlap). Probable sugA, sugar-transport integral membrane protein ABC transporter (see citation below), equivalent to U15180|MLU1518035 protein malFM from Mycobacterium leprae (310 aa), FASTA scores: opt: 1566, E(): 0, (81.8% identity in 292 aa overlap). Also simil…	1	C	C	C	C	C	C	C	C	C	C	C	C	C	C	C	C	T	C	C	C	C	C	C	C	C
	1389259	PROBABLE SHORT-CHAIN TYPE DEHYDROGENASE/REDUCTASE	Mb1277c, -, len: 276 aa. Equivalent to Rv1245c, len: 276 aa, from Mycobacterium tuberculosis strain H37Rv, (100% identity in 276 aa overlap). Probable short-chain dehydrogenase/reductase (EC 1.-.-.-), equivalent to NP_301801.1|NC_002677 short chain alcohol dehydrogenase from Mycobacterium leprae (277 aa). Also highly similar to various dehydrogenases and oxidoreductases e.g. NP_250228.1|NC_002516…	1	A	A	A	A	A	A	A	A	A	A	A	A	A	A	A	A	A	A	A	G	A	A	A	A	A
	1396702	PROBABLE DRUG-TRANSPORT INTEGRAL MEMBRANE PROTEIN	Mb1282, -, len: 579 aa. Equivalent to Rv1250, len: 579 aa, from Mycobacterium tuberculosis strain H37Rv, (99.8% identity in 579 aa overlap). Probable drug-transport integral membrane protein, member of major facilitator superfamily (MFS), highly similar to several including P39886|TCMA_STRGA TETRACENOMYCIN C RESISTANCE PROTEIN from Streptomyces glaucescens (538 aa), FASTA scores: opt: 847, E(): 0…	1	A	A	A	A	A	A	A	A	G	A	A	A	A	A	A	A	A	A	A	A	A	A	A	A	A
Cluster 1	1416580	tbd2	Mb1297cA, Tbd2, putative intergral membrane, ATP-binding, ABC transporter. Part of RD900 first identified in M. africanum GM041182 (Bentley et al. 2012, PLoS Negl Top Dis. http://www.ncbi.nlm.nih.gov/pubmed/22389744). 797/798 (99%) AA identity with MAF_12860. Misidentified in original M. bovis AF2122/97 genome assembly. Mb1297cA found to be expressed during exponential growth in Sauton's minimal …	16	A	A	C	A	C	C	C	C	A	C	A	C	C	A	C	C	C	A	C	A	A	C	C	C	C
	1419467	embR	Mb1298c, embR, len: 388 aa. Equivalent to Rv1267c, len: 388 aa, from Mycobacterium tuberculosis strain H37Rv, (100% identity in 388 aa overlap). Probable embR, regulatory protein (see citation below), similar to many e.g. AFSR_STRCO|P25941 regulatory protein AfsR from Streptomyces coelicolor (993 aa), FASTA scores: opt: 489, E(): 1e-25, (33.5% identity in 361 aa overlap); etc. BELONGS TO THE AFSR…	1	G	G	G	G	G	G	G	G	G	G	G	G	G	G	G	G	G	G	G	A	G	G	G	G	G
	1419813	embR	Mb1298c, embR, len: 388 aa. Equivalent to Rv1267c, len: 388 aa, from Mycobacterium tuberculosis strain H37Rv, (100% identity in 388 aa overlap). Probable embR, regulatory protein (see citation below), similar to many e.g. AFSR_STRCO|P25941 regulatory protein AfsR from Streptomyces coelicolor (993 aa), FASTA scores: opt: 489, E(): 1e-25, (33.5% identity in 361 aa overlap); etc. BELONGS TO THE AFSR…	1	C	T	C	C	C	C	C	C	C	C	C	C	C	C	C	C	C	C	C	C	C	C	C	C	C
	1421169	CONSERVED PROBABLE SECRETED PROTEIN	Mb1300c, -, len: 124 aa. Equivalent to Rv1269c, len: 124 aa, from Mycobacterium tuberculosis strain H37Rv, (100% identity in 124 aa overlap). Conserved probable exported protein with putative N-terminal signal sequence. Similar to Mycobacterium tuberculosis protein Rv1813c|Y0DU_MYCTU|Q50620 hypothetical protein cy1a11.30 (137 aa), FASTA scores: E(): 9e-21, (41.6% identity in 137 aa overlap). Prot…	1	C	T	C	C	C	C	C	C	C	C	C	C	C	C	C	C	C	C	C	C	C	C	C	C	C
Cluster 3	1435054	oppA	Mb1311c, oppA, len: 591 aa. Equivalent to Rv1280c, len: 591 aa, from Mycobacterium tuberculosis strain H37Rv, (100% identity in 591 aa overlap). Probable oppA, oligopeptide-binding lipoprotein component of peptide transport system (see citation below), sharing some similarity to other periplasmic solute binding proteins e.g. OPPA_SALTY|P06202 periplasmic oligopeptide-binding protein from Salmonel…	4	G	G	G	G	G	G	G	G	G	G	A	G	G	A	G	G	G	A	G	G	A	G	G	G	G
	1438256	oppC	Mb1313c, oppC, len: 291 aa. Equivalent to Rv1282c, len: 291 aa, from Mycobacterium tuberculosis strain H37Rv, (100% identity in 291 aa overlap). Probable oppC, oligopeptide-transport integral membrane protein ABC transporter (see citation below), similar to other integral membrane proteins e.g. OPPC_ECOLI|P77664 oligopeptide transport system permease from Escherichia coli (302 aa), FASTA scores: …	23	A	A	G	G	G	G	G	G	G	G	G	G	G	G	G	G	G	G	G	G	G	G	G	G	G
Cluster 1	1446144	conserved protein	Mb1321c, -, len: 521 aa. Equivalent to Rv1290c, len: 521 aa, from Mycobacterium tuberculosis strain H37Rv, (100% identity in 521 aa overlap). Conserved hypothetical protein, similar to AL031013|SC8A6.09 hypothetical protein from Streptomyces coelicolor (443 aa), FASTA scores: opt: 371, E(): 9.5e-17, (28.3% identity in 446 aa overlap). Protein product from Mb1321c detected using SWATH mass spectro…	16	T	T	C	T	C	C	C	C	T	C	T	C	C	T	C	C	C	T	C	T	T	C	C	C	C
	1461428	rfe	Mb1334, rfe, len: 404 aa. Equivalent to Rv1302, len: 404 aa, from Mycobacterium tuberculosis strain H37Rv, (99.8% identity in 404 aa overlap). Putative rfe, undecaprenyl-phosphate alpha-N-acetylglucosaminyltransferase (EC 2.4.1.-), equivalent to RFE_MYCLE|P45830 Mycobacterium leprae (398 aa), FASTA scores, opt: 2285, E(): 0, (89.2% identity in 398 aa overlap). Protein product from Mb1334 detected…	1	T	T	T	G	T	T	T	T	T	T	T	T	T	T	T	T	T	T	T	T	T	T	T	T	T
	1474052	intergenic		23	G	G	A	A	A	A	A	A	A	A	A	A	A	A	A	A	A	A	A	A	A	A	A	A	A
	1479420	rrf	rrf, len: 115 nt. Equivalent to rrf, len: 115 nt, from Mycobacterium tuberculosis strain H37Rv, (100.0% identity in 115 nt overlap). 5S rRNA gene. Identical to Em_ba:MT5SRR, D10035 M.tuberculosis 5S rRNA, len: 116 nt.	1	A	G	A	A	A	A	A	A	A	A	A	A	A	A	A	A	A	A	A	A	A	A	A	A	A
	1479711	ogt	Mb1349c, ogt, len: 165 aa. Equivalent to Rv1316c, len: 165 aa, from Mycobacterium tuberculosis strain H37Rv, (100% identity in 165 aa overlap). Probable ogt, methylated-dna--protein-cysteine methytransferase (EC 2.1.1.63), similar to many e.g. OGT_HAEIN|P44687 Haemophilus influenzae (190 aa), FASTA scores: opt: 405, E(): 6.5e-20, (41.9% identity in 155 aa overlap). Contains PS00374 Methylated-DNA…	1	A	A	A	A	A	A	A	A	G	A	A	A	A	A	A	A	A	A	A	A	A	A	A	A	A
	1486755	CONSERVED HYPOTHETICAL PROTEIN	Mb1355, -, len: 226 aa. Equivalent to Rv1321, len: 226 aa, from Mycobacterium tuberculosis strain H37Rv, (99.6% identity in 226 aa overlap). Conserved hypothetical protein. Equivalent to P53524|YD21_MYCLE hypothetical protein from Mycobacterium leprae (201 aa), FASTA scores: opt: 1144, E(): 0, (87.6% identity in 193 aa overlap). Some similarity to hypothetical proteins from other organisms e.g. Y…	1	C	T	C	C	C	C	C	C	C	C	C	C	C	C	C	C	C	C	C	C	C	C	C	C	C
	1489637	POSSIBLE THIOREDOXIN	Mb1359, -, len: 304 aa. Equivalent to Rv1324, len: 304 aa, from Mycobacterium tuberculosis strain H37Rv, (100% identity in 304 aa overlap). Possible thioredoxin (EC 1.-.-.-), similar to several e.g. U00014|Q49716 TRXA from Mycobacterium leprae (255 aa), FASTA scores: opt: 1014, E(): 0, (69.7% identity in 228 aa overlap); THIO_RHOSH|P08058 TrxA from Rhodobacter sphaeroides (105 aa), FASTA scores: …	1	C	C	C	C	C	C	C	C	C	C	C	C	C	C	C	C	C	T	C	C	C	C	C	C	C
	1506458	cysM	Mb1371, cysM, len: 323 aa. Equivalent to Rv1336, len: 323 aa, from Mycobacterium tuberculosis strain H37Rv, (100% identity in 323 aa overlap). Probable cysM, cysteine synthase B (EC 4.2.99.8), similar to many e.g. CYSM_ECOLI|P16703 Escherichia coli (303 aa), FASTA scores: opt: 720, E(): 4.6e-40, (41.1% identity in 302 aa overlap). Also similar to other Mycobacterium tuberculosis cysteine synthase…	1	G	G	G	G	G	G	G	G	G	G	G	G	G	G	G	G	G	G	G	G	A	G	G	G	G
	1520897	HYPOTHETICAL PROTEIN	Mb1386, -, len: 109 aa. Equivalent to Rv1351, len: 109 aa, from Mycobacterium tuberculosis strain H37Rv, (100% identity in 109 aa overlap). Hypothetical unknown protein. Mb1386 found to be expressed during exponential growth in Sauton's minimal media by RNA-sequencing (TPM > 20).	1	C	T	C	C	C	C	C	C	C	C	C	C	C	C	C	C	C	C	C	C	C	C	C	C	C
Cluster 3	1522851	CONSERVED HYPOTHETICAL PROTEIN	Mb1389c, -, len: 623 aa. Equivalent to Rv1354c, len: 623 aa, from Mycobacterium tuberculosis strain H37Rv, (100% identity in 623 aa overlap). Conserved hypothetical protein, similar to many hypothetical proteins e.g. the C-terminus of G1001455 Synechocystis sp. (1244 aa), FASTA scores: opt: 933, E(): 0, (36.8% identity in 462 aa overlap); also similar to Rv1357c|MTCY02B10.21c (34.0% identity in 2…	4	G	G	G	G	G	G	G	G	G	G	A	G	G	A	G	G	G	A	G	G	A	G	G	G	G
	1531587	PROBABLE TRANSCRIPTIONAL REGULATORY PROTEIN	Mb1393, -, len: 1159 aa. Equivalent to Rv1358, len: 1159 aa, from Mycobacterium tuberculosis strain H37Rv, (99.8% identity in 1159 aa overlap). Probable transcriptional regulatory protein, some similarity to AFSR_STRCO|P25941 regulatory protein afsr from Streptomyces coelicolor (993 aa), FASTA scores: opt: 210, E(): 5.5e-06, (27.5% identity in 739 aa overlap). Similar also to Rv0890C|MTCY31.18c (…	1	G	T	G	G	G	G	G	G	G	G	G	G	G	G	G	G	G	G	G	G	G	G	G	G	G
	1534332	PROBABLE OXIDOREDUCTASE	Mb1395, -, len: 340 aa. Equivalent to Rv1360, len: 340 aa, from Mycobacterium tuberculosis strain H37Rv, (100% identity in 340 aa overlap). Probable oxidoreductase (EC 1.-.-.-). Similar to Q49598|G1002714 coenzyme F420-dependent n5, n10-methylenetetrahydromethanopterin reductase from Methanopyrus kandleri (349 aa), FASTA scores: opt: 264, E(): 4.4e-11, (26.3% identity in 323 aa overlap). Protein …	1	G	G	G	G	G	G	G	G	G	G	G	G	G	G	G	G	A	G	G	G	G	G	G	G	G
	1535172	PPE19	Mb1396c, PPE19, len: 396 aa. Similar to Rv1361c, len: 396 aa, from Mycobacterium tuberculosis strain H37Rv, (92.9% identity in 396 aa overlap). PPE19 (alternate gene name: mtb39b). Member of the Mycobacterium tuberculosis PPE family of glycine-rich proteins, highly similar to many e.g. Rv1196|MTCI364.08|PPE18, FASTA scores: E(): 0, (84.9% identity in 397 aa overlap); MTCY274.23c (42.3% identity i…	1	T	C	T	T	T	T	T	T	T	T	T	T	T	T	T	T	T	T	T	T	T	T	T	T	T
	1535221	PPE19	Mb1396c, PPE19, len: 396 aa. Similar to Rv1361c, len: 396 aa, from Mycobacterium tuberculosis strain H37Rv, (92.9% identity in 396 aa overlap). PPE19 (alternate gene name: mtb39b). Member of the Mycobacterium tuberculosis PPE family of glycine-rich proteins, highly similar to many e.g. Rv1196|MTCI364.08|PPE18, FASTA scores: E(): 0, (84.9% identity in 397 aa overlap); MTCY274.23c (42.3% identity i…	23	T	T	C	C	C	C	C	C	C	C	C	C	C	C	C	C	C	C	C	C	C	C	C	C	C
	1536069	PPE19	Mb1396c, PPE19, len: 396 aa. Similar to Rv1361c, len: 396 aa, from Mycobacterium tuberculosis strain H37Rv, (92.9% identity in 396 aa overlap). PPE19 (alternate gene name: mtb39b). Member of the Mycobacterium tuberculosis PPE family of glycine-rich proteins, highly similar to many e.g. Rv1196|MTCI364.08|PPE18, FASTA scores: E(): 0, (84.9% identity in 397 aa overlap); MTCY274.23c (42.3% identity i…	23	G	G	A	A	A	A	A	A	A	A	A	A	A	A	A	A	A	A	A	A	A	A	A	A	A
	1541742	HYPOTHETICAL PROTEIN	Mb1401, -, len: 273 aa. Equivalent to Rv1366, len: 273 aa, from Mycobacterium tuberculosis strain H37Rv, (100% identity in 273 aa overlap). Hypothetical unknown protein. Protein product from Mb1401 detected using SWATH mass spectrometry. Mb1401 found to be expressed during exponential growth in Sauton's minimal media by RNA-sequencing.	3	A	A	A	A	A	A	A	A	A	A	A	A	A	A	G	A	A	A	G	A	A	A	G	A	A
	1542880	conserved protein	Mb1402c, -, len: 377 aa. Equivalent to Rv1367c, len: 377 aa, from Mycobacterium tuberculosis strain H37Rv, (99.7% identity in 377 aa overlap). Conserved hypothetical protein. Some similarity to penicillin binding proteins e.g. PBPE_BACSU|P32959 penicillin-binding protein 4* (pbp 4*) from Bacillus subtilis (451 aa), FASTA scores: E(): 6.9e-06, (23.6% identity in 373 aa overlap). Similar to AL03110…	1	C	T	C	C	C	C	C	C	C	C	C	C	C	C	C	C	C	C	C	C	C	C	C	C	C
	1546444	CONSERVED HYPOTHETICAL PROTEIN	Mb1406, -, len: 393 aa. Equivalent to Rv1372, len: 393 aa, from Mycobacterium tuberculosis strain H37Rv, (100% identity in 393 aa overlap). Conserved hypothetical protein, similar to several chalcone synthases e.g. CHS2_GERHY|P48391 chalcone synthase 2 from gerbra hybrid (402 aa), FASTA scores: opt: 511, E(): 7e-26, (28.4% identity in 380 aa overlap). Also similar to M. tuberculosis hypothetical …	1	C	C	C	C	C	C	C	C	T	C	C	C	C	C	C	C	C	C	C	C	C	C	C	C	C
	1549893	CONSERVED HYPOTHETICAL PROTEIN	Mb1410, -, len: 439 aa. Equivalent to Rv1375, len: 439 aa, from Mycobacterium tuberculosis strain H37Rv, (99.5% identity in 439 aa overlap). Conserved hypothetical protein, similar to hypothetical proteins from several organisms e.g. Q52871|U39409 Rhizobium leguminosarum (420 aa), FASTA scores: E(): 2e-30, (34.4% identity in 378 aa overlap). Mb1410 found to be expressed during exponential growth …	1	C	T	C	C	C	C	C	C	C	C	C	C	C	C	C	C	C	C	C	C	C	C	C	C	C
	1554369	pyrB	Mb1415, pyrB, len: 319 aa. Equivalent to Rv1380, len: 319 aa, from Mycobacterium tuberculosis strain H37Rv, (100% identity in 319 aa overlap). Probable pyrB, aspartate carbamoyltransferase (EC 2.1.3.2), similar to many e.g. PYRB_BACCL|P41008 aspartate carbamoyltransferase from Bacillus caldolyticus (308 aa), FASTA scores, opt: 639, E(): 7.3e-36, (39.5% identity in 311 aa overlap). Contains PS0009…	1	C	C	C	T	C	C	C	C	C	C	C	C	C	C	C	C	C	C	C	C	C	C	C	C	C
	1556824	PROBABLE EXPORT OR MEMBRANE PROTEIN	Mb1417, -, len: 165 aa. Equivalent to Rv1382, len: 165 aa, from Mycobacterium tuberculosis strain H37Rv, (100% identity in 165 aa overlap). Possible exported or membrane protein, hydrophobic domain at N-terminus. Protein product from Mb1417 detected using SWATH mass spectrometry. Mb1417 found to be expressed during exponential growth in Sauton's minimal media by RNA-sequencing.	1	C	C	C	C	C	C	C	C	C	C	C	C	C	C	C	C	C	T	C	C	C	C	C	C	C
Cluster 3	1556852	PROBABLE EXPORT OR MEMBRANE PROTEIN	Mb1417, -, len: 165 aa. Equivalent to Rv1382, len: 165 aa, from Mycobacterium tuberculosis strain H37Rv, (100% identity in 165 aa overlap). Possible exported or membrane protein, hydrophobic domain at N-terminus. Protein product from Mb1417 detected using SWATH mass spectrometry. Mb1417 found to be expressed during exponential growth in Sauton's minimal media by RNA-sequencing.	4	C	C	C	C	C	C	C	C	C	C	T	C	C	T	C	C	C	T	C	C	T	C	C	C	C
	1561868	pyrF	Mb1420, pyrF, len: 274 aa. Equivalent to Rv1385, len: 274 aa, from Mycobacterium tuberculosis strain H37Rv, (100% identity in 274 aa overlap). Probable pyrF, orotidine 5'-phosphate decarboxylase (EC 4.1.1.23), identical to DCOP_MYCBO|P42610 Mycobacterium bovis (274 aa). Contains PS00156 Orotidine 5'-phosphate decarboxylase active site. BELONGS TO THE OMP DECARBOXYLASE FAMILY. Protein product from…	23	C	C	A	A	A	A	A	A	A	A	A	A	A	A	A	A	A	A	A	A	A	A	A	A	A
	1562363	intergenic		2	G	G	G	G	G	G	G	G	G	G	G	G	G	G	G	G	G	G	G	G	G	G	G	A	A
Cluster 2	1564594	intergenic		3	T	T	T	C	T	T	T	T	C	T	T	T	T	T	T	T	T	T	T	C	T	T	T	T	T
	1568719	metK	Mb1427, metK, len: 403 aa. Equivalent to Rv1392, len: 403 aa, from Mycobacterium tuberculosis strain H37Rv, (99.8% identity in 403 aa overlap). Probable metK, S-adenosylmethionine synthetase (EC 2.5.1.6), similar to many e.g. METK_STAAU|P50307 Staphylococcus aureus (397 aa), FASTA scores: opt: 1484, E(): 0, (58.0% identity in 400 aa overlap). Contains PS00376 S-adenosylmethionine synthetase signa…	1	C	C	C	C	C	C	C	C	T	C	C	C	C	C	C	C	C	C	C	C	C	C	C	C	C
	1577060	lipI	Mb1435c, lipI, len: 320 aa. Equivalent to Rv1400c, len: 320 aa, from Mycobacterium tuberculosis strain H37Rv, (100% identity in 320 aa overlap). Possible lipI, lipase (EC 3.1.-.-), most similar to G695278 lipase like enzyme (364 aa), FASTA sscores: opt: 611, E(): 3.5e-30, (36.6% identity in 352 aa overlap); similar to Mycobacterium tuberculosis hypothetical lipases e.g. Rv1399c|MTCY21B4.16c (58.1…	2	C	C	C	C	C	C	C	C	C	C	C	C	C	C	C	T	T	C	C	C	C	C	C	C	C
	1590658	CONSERVED HYPOTHETICAL PROTEIN	Mb1449, -, len: 133 aa. Equivalent to Rv1414, len: 133 aa, from Mycobacterium tuberculosis strain H37Rv, (100% identity in 133 aa overlap). Conserved hypothetical protein, similar to C-terminal part of AB010956|AB010956_1 novel metal-activated pyridoxal enzyme from Arthrobacter sp. (379 aa), FASTA scores: opt: 163, E(): 0.00063, (32.1% identity in 112 aa overlap). Rv1413 is similar to N-terminal …	1	A	A	A	A	A	A	A	G	A	A	A	A	A	A	A	A	A	A	A	A	A	A	A	A	A
	1603852	fadD12	Mb1462c, fadD12, len: 535 aa. Equivalent to Rv1427c, len: 535 aa, from Mycobacterium tuberculosis strain H37Rv, (100% identity in 535 aa overlap). Possible fadD12, long-chain-fatty-acid-CoA synthetase (EC 6.2.1.-), similar to many e.g. NP_302632.1|NC_002677 acyl-CoA synthase from Mycobacterium leprae (548 aa); AAD01929.2|AF031419 putative long-chain-fatty-acid--CoA ligase from Pseudomonas putida …	1	T	T	T	T	T	T	T	T	T	T	T	T	T	T	T	T	T	T	T	T	C	T	T	T	T
	1608051	PE16	Mb1465, PE16, len: 528 aa. Equivalent to Rv1430, len: 528 aa, from Mycobacterium tuberculosis strain H37Rv, (100% identity in 528 aa overlap). Member of the M. tuberculosis PE family of proteins e.g. Y0D4_MYCTU|Q50594 (55.9% identity in 127 aa overlap). The C-terminus shows similarity to Q49633|LEPB1170_F3_112 hypothetical Mycobacterium leprae protein (391 aa), FASTA scores: opt: 342, E(): 1.2e-1…	1	T	C	T	T	T	T	T	T	T	T	T	T	T	T	T	T	T	T	T	T	T	T	T	T	T
	1613800	intergenic		23	A	A	G	G	G	G	G	G	G	G	G	G	G	G	G	G	G	G	G	G	G	G	G	G	G
	1620021	PE_PGRS26	Mb1476c, PE_PGRS26, len: 491 aa. Equivalent to Rv1441c, len: 491 aa, from Mycobacterium tuberculosis strain H37Rv, (99.6% identity in 491 aa overlap). Member of the Mycobacterium tuberculosis PE family, PGRS subfamily of gly-rich proteins, similar to Y0DP_MYCTU|Q50615 hypothetical glycine-rich 40.8 kd protein (498 aa), fasta scores: opt: 1625, E(): 0, (55.2% identity in 518 aa overlap). Mb1476c f…	1	C	C	C	C	C	C	C	C	C	C	C	T	C	C	C	C	C	C	C	C	C	C	C	C	C
	1621741	bisC	Mb1477, bisC, len: 766 aa. Equivalent to Rv1442, len: 766 aa, from Mycobacterium tuberculosis strain H37Rv, (100% identity in 766 aa overlap). Probable bisC, Biotin sulfoxide reductase (EC 1.-.-.-), similar to BISC_ECOLI|P20099 biotin sulfoxide reductase from Escherichia coli (739 aa), FASTA scores: opt: 1271, E():0, (40.2% identity in 744 aa overlap). Protein product from Mb1477 detected using S…	23	T	T	G	G	G	G	G	G	G	G	G	G	G	G	G	G	G	G	G	G	G	G	G	G	G
Cluster 3	1621978	bisC	Mb1477, bisC, len: 766 aa. Equivalent to Rv1442, len: 766 aa, from Mycobacterium tuberculosis strain H37Rv, (100% identity in 766 aa overlap). Probable bisC, Biotin sulfoxide reductase (EC 1.-.-.-), similar to BISC_ECOLI|P20099 biotin sulfoxide reductase from Escherichia coli (739 aa), FASTA scores: opt: 1271, E():0, (40.2% identity in 744 aa overlap). Protein product from Mb1477 detected using S…	4	C	C	C	C	C	C	C	C	C	C	T	C	C	T	C	C	C	T	C	C	T	C	C	C	C
	1622689	bisC	Mb1477, bisC, len: 766 aa. Equivalent to Rv1442, len: 766 aa, from Mycobacterium tuberculosis strain H37Rv, (100% identity in 766 aa overlap). Probable bisC, Biotin sulfoxide reductase (EC 1.-.-.-), similar to BISC_ECOLI|P20099 biotin sulfoxide reductase from Escherichia coli (739 aa), FASTA scores: opt: 1271, E():0, (40.2% identity in 744 aa overlap). Protein product from Mb1477 detected using S…	3	A	A	A	A	A	A	A	A	A	A	A	A	A	A	G	A	A	A	G	A	A	A	G	A	A
	1624917	devB	Mb1480c, devB, len: 247 aa. Equivalent to Rv1445c, len: 247 aa, from Mycobacterium tuberculosis strain H37Rv, (100% identity in 247 aa overlap). Possible devB (PGL), 6-phosphogluconolactonase (EC 3.1.1.31), belongs to a different family to the upstream gene zwf2. Similar to e.g. DEVB_ANASP|P46016 putative glucose-6-phosphate 1-dehydrogenase (239 aa), FASTA scores: opt: 439, E(): 2.6e-20, (34.0% i…	1	C	T	C	C	C	C	C	C	C	C	C	C	C	C	C	C	C	C	C	C	C	C	C	C	C
	1628208	tal	Mb1483c, tal, len: 373 aa. Equivalent to Rv1448c, len: 373 aa, from Mycobacterium tuberculosis strain H37Rv, (99.7% identity in 373 aa overlap). Probable tal, Transaldolase (EC 2.2.1.2), highly similar to many e.g. TAL_MYCLE|P55193 transaldolase from Mycobacterium leprae (375 aa), FASTA scores: opt: 1891, E(): 0, (78.6% identity in 370 aa overlap). BELONGS TO THE TRANSALDOLASE FAMILY. Protein pro…	1	A	A	A	A	A	A	A	A	A	A	A	A	A	A	A	A	A	A	A	A	C	A	A	A	A
	1631070	intergenic		1	G	A	G	G	G	G	G	G	G	G	G	G	G	G	G	G	G	G	G	G	G	G	G	G	G
	1632432	PE_PGRS27	Mb1485c, PE_PGRS27, len: 1408 aa. Similar to Rv1450c, len: 1329 aa, from Mycobacterium tuberculosis strain H37Rv, (92.1% identity in 1417 aa overlap). Member of the Mycobacterium tuberculosis PE family, PGRS subfamily of gly-rich proteins, similar to Y03A_MYCTU|Q10637 hypothetical glycine-rich 49.6 kd protein (603 aa), fasta scores: opt: 2112, E(): 0, (56.5% identity in 630 aa overlap). REMARK-M.…	1	G	G	G	G	G	G	G	G	G	G	G	G	G	G	G	G	G	G	G	G	A	G	G	G	G
	1632828	PE_PGRS27	Mb1485c, PE_PGRS27, len: 1408 aa. Similar to Rv1450c, len: 1329 aa, from Mycobacterium tuberculosis strain H37Rv, (92.1% identity in 1417 aa overlap). Member of the Mycobacterium tuberculosis PE family, PGRS subfamily of gly-rich proteins, similar to Y03A_MYCTU|Q10637 hypothetical glycine-rich 49.6 kd protein (603 aa), fasta scores: opt: 2112, E(): 0, (56.5% identity in 630 aa overlap). REMARK-M.…	1	A	A	A	A	A	A	A	A	A	A	A	A	A	G	A	A	A	A	A	A	A	A	A	A	A
	1633923	PE_PGRS27	Mb1485c, PE_PGRS27, len: 1408 aa. Similar to Rv1450c, len: 1329 aa, from Mycobacterium tuberculosis strain H37Rv, (92.1% identity in 1417 aa overlap). Member of the Mycobacterium tuberculosis PE family, PGRS subfamily of gly-rich proteins, similar to Y03A_MYCTU|Q10637 hypothetical glycine-rich 49.6 kd protein (603 aa), fasta scores: opt: 2112, E(): 0, (56.5% identity in 630 aa overlap). REMARK-M.…	1	G	G	G	G	G	G	G	G	G	G	G	G	G	A	G	G	G	G	G	G	G	G	G	G	G
	1645538	POSSIBLE CONSERVED INTEGRAL MEMBRANE PROTEIN	Mb1494c, -, len: 591 aa. Equivalent to Rv1459c, len: 591 aa, from Mycobacterium tuberculosis strain H37Rv, (99.8% identity in 591 aa overlap). Possible conserved integral membrane protein, equivalent to MLCL536.30|Z99125 hypothetical protein from Mycobacterium leprae (593 aa), FASTA scores: opt: 1670, E(): 0, (78.6% identity in 585 aa overlap). Also similar to Mycobacterium tuberculosis protein R…	1	C	C	C	C	C	C	C	C	C	C	C	C	C	C	C	C	C	C	C	C	G	C	C	C	C
	1646234	POSSIBLE CONSERVED INTEGRAL MEMBRANE PROTEIN	Mb1494c, -, len: 591 aa. Equivalent to Rv1459c, len: 591 aa, from Mycobacterium tuberculosis strain H37Rv, (99.8% identity in 591 aa overlap). Possible conserved integral membrane protein, equivalent to MLCL536.30|Z99125 hypothetical protein from Mycobacterium leprae (593 aa), FASTA scores: opt: 1670, E(): 0, (78.6% identity in 585 aa overlap). Also similar to Mycobacterium tuberculosis protein R…	1	T	T	T	T	T	T	T	T	T	T	C	T	T	T	T	T	T	T	T	T	T	T	T	T	T
	1659232	ctpD	Mb1504, ctpD, len: 657 aa. Equivalent to Rv1469, len: 657 aa, from Mycobacterium tuberculosis strain H37Rv, (100% identity in 657 aa overlap). Probable ctpD, cation-transporting P-type ATPase D (transmembrane protein) (EC 3.6.3.-), highly similar to others e.g. T35947 probable cation-transporting ATPase from Streptomyces coelicolor (638 aa); NP_442633.1|NC_000911 cation-transporting ATPase (E1-E2…	23	C	C	T	T	T	T	T	T	T	T	T	T	T	T	T	T	T	T	T	T	T	T	T	T	T
Cluster 2	1661824	PROBABLE MACROLIDE-TRANSPORT ATP-BINDING PROTEIN ABC TRANSPORTER	Mb1508, -, len: 542 aa. Equivalent to Rv1473, len: 542 aa, from Mycobacterium tuberculosis strain H37Rv, (100% identity in 542 aa overlap). Possible macrolide-transport ATP-binding protein ABC transporter (see citation below), possibly in EF-3 subfamily. Similar to many ABC-transporters e.g. D90909_48|YHES_HAEIN from Synechocystis sp. strain PCC6803 (574 aa), FASTA scores: opt: 870, E(): 0, (33.3…	3	C	C	C	T	C	C	C	C	T	C	C	C	C	C	C	C	C	C	C	T	C	C	C	C	C
	1663545	POSSIBLE TRANSCRIPTIONAL REGULATORY PROTEIN	Mb1509, -, len: 63 aa. Equivalent to Rv1473A, len: 63 aa, from Mycobacterium tuberculosis strain H37Rv, (98.4% identity in 63 aa overlap). Possible transcriptional regulator, CDS predicted by GC plot. Similar to SCI8.24c|AL132644_24 putative transcriptional regulator from Streptomyces coelicolor (73 aa), FASTA scores: opt: 210, E(): 1.5e-08, (56.15% identity in 57 aa overlap). Protein product fro…	1	T	T	T	T	T	T	T	T	T	T	T	T	T	T	T	T	T	T	T	C	T	T	T	T	T
	1665933	acn	Mb1511c, acn, len: 943 aa. Equivalent to Rv1475c, len: 943 aa, from Mycobacterium tuberculosis strain H37Rv, (100% identity in 943 aa overlap). Probable acn, aconitate hydratase (EC 4.2.1.3), similar to many e.g. P70920|ACON_BRAJA ACONITATE HYDRATASE from Bradyrhizobium japonicum (906 aa), FASTA scores: opt:1912, E(): 0, (54.8% identity in 958 aa overlap); closest to AF0021|AF002133_2 Mycobacteri…	1	C	C	C	C	C	C	C	T	C	C	C	C	C	C	C	C	C	C	C	C	C	C	C	C	C
	1672545	PROBABLE MEMBRANE PROTEIN	Mb1517, -, len: 335 aa. Equivalent to Rv1481, len: 335 aa, from Mycobacterium tuberculosis strain H37Rv, (100% identity in 335 aa overlap). Probable membrane protein, highly similar to YS02_MYCAV|O07395 hypothetical 36.1 kd protein mav335 from M. avium (335 aa), FASTA scores: opt: 1904, E(): 0, (89.0% identity in 337 aa overlap). Similar to AF116251|AF116251_1 BatA protein from Bacteroides fragil…	1	T	T	T	T	T	T	T	T	T	T	T	T	T	T	T	T	T	T	T	C	T	T	T	T	T
	1687568	maze4	Mb1531, -, len: 100 aa. Equivalent to Rv1494, len: 100 aa, from Mycobacterium tuberculosis strain H37Rv, (100% identity in 100 aa overlap). Hypothetical unknown protein. Mb1531 found to be expressed during exponential growth in Sauton's minimal media by RNA-sequencing (TPM > 20).	1	A	A	A	A	A	A	A	A	A	A	G	A	A	A	A	A	A	A	A	A	A	A	A	A	A
	1699080	intergenic		1	G	G	G	G	G	G	G	G	G	G	G	G	G	G	G	G	G	G	G	G	C	G	G	G	G
Cluster 1	1700844	fadD25	Mb1548, fadD25, len: 583 aa. Equivalent to Rv1521, len: 583 aa, from Mycobacterium tuberculosis strain H37Rv, (99.8% identity in 583 aa overlap). Probable fadD25, fatty-acid-CoA synthetase (EC 6.2.1.-), highly similar to many e.g. P71495|U75685 ACYL-CoA SYNTHASE from Mycobacterium bovis (582 aa), FASTA scores: opt: 2486, E(): 0, (63.4% identity in 584 aa overlap); NP_301232.1|NC_002677 acyl-CoA s…	16	C	C	T	C	T	T	T	T	C	T	C	T	T	C	T	T	T	C	T	C	C	T	T	T	T
	1703398	mmpL12	Mb1549c, mmpL12, len: 1107 aa. Equivalent to Rv1522c, len: 1146 aa, from Mycobacterium tuberculosis strain H37Rv, (99.7% identity in 1107 aa overlap). Probable mmpL12, conserved transmembrane transport protein (see first citation below), member of RND superfamily. Strong similarity to many Mycobacterial membrane proteins e.g. Q49619|G466786 putative transport protein B1170_C1_181 from Mycobacteri…	1	C	C	C	C	C	C	C	C	T	C	C	C	C	C	C	C	C	C	C	C	C	C	C	C	C
	1704546	mmpL12	Mb1549c, mmpL12, len: 1107 aa. Equivalent to Rv1522c, len: 1146 aa, from Mycobacterium tuberculosis strain H37Rv, (99.7% identity in 1107 aa overlap). Probable mmpL12, conserved transmembrane transport protein (see first citation below), member of RND superfamily. Strong similarity to many Mycobacterial membrane proteins e.g. Q49619|G466786 putative transport protein B1170_C1_181 from Mycobacteri…	1	C	T	C	C	C	C	C	C	C	C	C	C	C	C	C	C	C	C	C	C	C	C	C	C	C
Cluster 2	1709569	Probable glycosyltransferase	Mb1553c, -, len: 426 aa. Equivalent to Rv1526c, len: 426 aa, from Mycobacterium tuberculosis strain H37Rv, (100% identity in 426 aa overlap). Probable glycosyltransferase (EC 2.4.1.-), highly similar to G467196 Protein L518_C2_147 from Mycobacterium leprae (421 aa), FASTA scores, opt: 1497, E(): 0, (55.0% identity in 424 aa overlap); similar to G452504 rhamnosyltransferase (24.7% identity in 433 …	3	A	A	A	G	A	A	A	A	G	A	A	A	A	A	A	A	A	A	A	G	A	A	A	A	A
	1710839	pks5	Mb1554c, pks5, len: 2108 aa. Equivalent to Rv1527c, len: 2108 aa, from Mycobacterium tuberculosis strain H37Rv, (99.9% identity in 2108 aa overlap). Probable pks5, polyketide synthase, highly similar to many e.g. MCAS_MYCBO|Q02251 mycocerosic acid synthase from Mycobacterium bovis (2110 aa), FASTA scores: opt: 6270, E(): 0, (63.6% identity in 2126 aa overlap). Protein product from Mb1554c detecte…	1	A	G	A	A	A	A	A	A	A	A	A	A	A	A	A	A	A	A	A	A	A	A	A	A	A
	1711158	pks5	Mb1554c, pks5, len: 2108 aa. Equivalent to Rv1527c, len: 2108 aa, from Mycobacterium tuberculosis strain H37Rv, (99.9% identity in 2108 aa overlap). Probable pks5, polyketide synthase, highly similar to many e.g. MCAS_MYCBO|Q02251 mycocerosic acid synthase from Mycobacterium bovis (2110 aa), FASTA scores: opt: 6270, E(): 0, (63.6% identity in 2126 aa overlap). Protein product from Mb1554c detecte…	23	C	C	A	A	A	A	A	A	A	A	A	A	A	A	A	A	A	A	A	A	A	A	A	A	A
	1712290	pks5	Mb1554c, pks5, len: 2108 aa. Equivalent to Rv1527c, len: 2108 aa, from Mycobacterium tuberculosis strain H37Rv, (99.9% identity in 2108 aa overlap). Probable pks5, polyketide synthase, highly similar to many e.g. MCAS_MYCBO|Q02251 mycocerosic acid synthase from Mycobacterium bovis (2110 aa), FASTA scores: opt: 6270, E(): 0, (63.6% identity in 2126 aa overlap). Protein product from Mb1554c detecte…	1	G	T	G	G	G	G	G	G	G	G	G	G	G	G	G	G	G	G	G	G	G	G	G	G	G
	1728764	dinX	Mb1564, dinX, len: 463 aa. Equivalent to Rv1537, len: 463 aa, from Mycobacterium tuberculosis strain H37Rv, (100% identity in 463 aa overlap). Probable dinX, DNA polymerase IV. Similar to umuC, mucB, samb, and impb (uv protection and mutation) e.g. IMPB_SALTY|P18642 impb protein from Salmonella typhimurium (424 aa), FASTA scores, opt: 386, E(): 1.7e-17, (27.5% identity in 415 aa overlap). Also si…	1	C	C	C	C	C	C	C	C	T	C	C	C	C	C	C	C	C	C	C	C	C	C	C	C	C
	1735861	conserved protein	Mb1573, -, len: 143 aa. Equivalent to Rv1546, len: 143 aa, from Mycobacterium tuberculosis strain H37Rv, (100% identity in 143 aa overlap). Conserved hypothetical protein, similar to O05902|Rv0910|MTCY21C12.04 Hypothetical protein from Mycobacterium tuberculosis (144 aa), FASTA scores: E(): 5e-30, (37.3% identity in 142 aa overlap). Protein product from Mb1573 detected using shotgun mass spectrom…	9	C	C	T	C	T	T	T	C	C	T	C	T	C	C	C	T	T	C	C	C	C	T	C	C	C
	1739140	dnaE1	Mb1574, dnaE1, len: 1184 aa. Equivalent to Rv1547, len: 1184 aa, from Mycobacterium tuberculosis strain H37Rv, (100% identity in 1184 aa overlap). Probable dnaE1, DNA polymerase III, alpha chain (EC 2.7.7.7), similar to e.g. DP3A_ECOLI|P10443 dna polymerase III, alpha chain (1160 aa), FASTA scores: opt: 1789, E(): 0, (36.5% identity in 1193 aa overlap). Also similar to M. tuberculosis, DnaE2|Rv33…	1	G	G	G	G	G	G	G	G	G	G	G	G	G	G	G	G	G	G	G	G	G	A	G	G	G
Cluster 3	1742728	fadD11	Mb1576, fadD11, len: 647 aa. Equivalent to Rv1549 (fadD11') and Rv1550 (fadD11), len: 175 aa and 571 aa, from Mycobacterium tuberculosis strain H37Rv, (100% identity in 167 aa overlap and 99.8% identity in 470 aa overlap). Possible fadD11', fatty-acid-CoA synthetase (EC 6.2.1.-), similar to the N-terminus of many fatty-acid CoA synthetases e.g. NP_147860.1|NC_000854 long-chain-fatty-acid--CoA lig…	4	T	T	T	T	T	T	T	T	T	T	C	T	T	C	T	T	T	C	T	T	C	T	T	T	T
Cluster 3	1747104	frdA	Mb1578, frdA, len: 583 aa. Equivalent to Rv1552, len: 583 aa, from Mycobacterium tuberculosis strain H37Rv, (100% identity in 583 aa overlap). Probable frdA, fumarate reductase, flavoprotein subunit (EC 1.3.99.1), highly similar to others e.g. P00363|FRDA_ECOLI fumarate reductase flavoprotein subunit from Escherichia coli strain K12 (601 aa), FASTA scores: opt: 2102, E(): 0, (54.7% identity in 58…	4	C	C	C	C	C	C	C	C	C	C	T	C	C	T	C	C	C	T	C	C	T	C	C	C	C
Cluster 1	1754082	ilvA	Mb1585, ilvA, len: 429 aa. Equivalent to Rv1559, len: 429 aa, from Mycobacterium tuberculosis strain H37Rv, (100% identity in 429 aa overlap). Probable ilvA, threonine dehydratase (EC 4.3.1.19), biosynthetic protein, similar to several e.g. THD1_CORGL|Q04513 threonine dehydratase biosynthetic (436 aa), FASTA scores: opt: 1694, E(): 0, (61.9% identity in 415 aa overlap). Contains PS00165 Serine/th…	16	C	C	T	C	T	T	T	T	C	T	C	T	T	C	T	T	T	C	T	C	C	T	T	T	T
	1754319	ilvA	Mb1585, ilvA, len: 429 aa. Equivalent to Rv1559, len: 429 aa, from Mycobacterium tuberculosis strain H37Rv, (100% identity in 429 aa overlap). Probable ilvA, threonine dehydratase (EC 4.3.1.19), biosynthetic protein, similar to several e.g. THD1_CORGL|Q04513 threonine dehydratase biosynthetic (436 aa), FASTA scores: opt: 1694, E(): 0, (61.9% identity in 415 aa overlap). Contains PS00165 Serine/th…	1	G	C	G	G	G	G	G	G	G	G	G	G	G	G	G	G	G	G	G	G	G	G	G	G	G
	1754733	ilvA	Mb1585, ilvA, len: 429 aa. Equivalent to Rv1559, len: 429 aa, from Mycobacterium tuberculosis strain H37Rv, (100% identity in 429 aa overlap). Probable ilvA, threonine dehydratase (EC 4.3.1.19), biosynthetic protein, similar to several e.g. THD1_CORGL|Q04513 threonine dehydratase biosynthetic (436 aa), FASTA scores: opt: 1694, E(): 0, (61.9% identity in 415 aa overlap). Contains PS00165 Serine/th…	7	A	A	A	G	A	A	A	A	G	A	G	A	A	G	A	A	A	G	A	G	G	A	A	A	A
	1763678	intergenic		1	G	G	G	G	G	G	G	G	G	G	G	G	G	G	G	G	G	A	G	G	G	G	G	G	G
	1764909	probable hypothetical membrane protein	Mb1594c, -, len: 94 aa. Equivalent to Rv1567c, len: 94 aa, from Mycobacterium tuberculosis strain H37Rv, (100% identity in 94 aa overlap). Probable membrane protein. Mb1594c found to be expressed during exponential growth in Sauton's minimal media by RNA-sequencing (TPM > 20).	1	A	G	A	A	A	A	A	A	A	A	A	A	A	A	A	A	A	A	A	A	A	A	A	A	A
	1773011	intergenic		1	C	C	C	C	C	C	C	C	C	C	C	C	C	G	C	C	C	C	C	C	C	C	C	C	C
	1777660	Probable phiRv1 integrase	Mb1612c, -, len: 469 aa. Equivalent to Rv1586c, len: 469 aa, from Mycobacterium tuberculosis strain H37Rv, (100% identity in 469 aa overlap). Probable phiRv1 integrase, possibly member of the serine family of recombinases (see citation below), similar to several bacteriophage integrases e.g. Q37839 ORF469 PROTEIN from Bacteriophage R4 (469 aa), FASTA scores: opt: 623, E(): 1.6e-29, (31.1% identit…	1	G	G	G	G	G	G	G	G	A	G	G	G	G	G	G	G	G	G	G	G	G	G	G	G	G
	1777892	Probable phiRv1 integrase	Mb1612c, -, len: 469 aa. Equivalent to Rv1586c, len: 469 aa, from Mycobacterium tuberculosis strain H37Rv, (100% identity in 469 aa overlap). Probable phiRv1 integrase, possibly member of the serine family of recombinases (see citation below), similar to several bacteriophage integrases e.g. Q37839 ORF469 PROTEIN from Bacteriophage R4 (469 aa), FASTA scores: opt: 623, E(): 1.6e-29, (31.1% identit…	1	G	G	G	G	G	G	G	G	G	G	G	G	G	G	G	G	G	G	G	G	G	A	G	G	G
Cluster 1	1778092		Mb1613c, -, len: 333 aa. Equivalent to Rv1587c, len: 217 aa, from Mycobacterium tuberculosis strain H37Rv, (97.2% identity in 217 aa overlap). Partial REP13E12 repeat protein (see citation below), nearly identical (but has been interrupted by phiRv1 prophage) to Q50655|MTCY251.13c HYPOTHETICAL 34.6 KD PROTEIN from M. tuberculosis (317 aa), FASTA results: opt: 2020, E(): 0, (98.0% identity in 302 …	16	G	G	A	G	A	A	A	A	G	A	G	A	A	G	A	A	A	G	A	G	G	A	A	A	A
	1786360	nadB	Mb1621, nadB, len: 527 aa. Equivalent to Rv1595, len: 527 aa, from Mycobacterium tuberculosis strain H37Rv, (100% identity in 527 aa overlap). Probable nadB, L-aspartate oxidase (EC 1.4.3.16). Similar to many e.g. Q49617 L-ASPARTATE OXIDASE (QUINOLINATE SYNTHETASE) from Mycobacterium leprae (424 aa), FASTA results: opt: 2152, E(): 0, (82.0% identity in 400 aa overlap). Also shows some similarity …	2	G	G	G	G	G	G	A	G	G	G	G	G	G	G	G	G	G	G	G	G	G	A	G	G	G
	1791907	hisB	Mb1627, hisB, len: 210 aa. Equivalent to Rv1601, len: 210 aa, from Mycobacterium tuberculosis strain H37Rv, (100% identity in 210 aa overlap). Probable hisB, imidazole glycerol-phosphate dehydratase (EC 4.2.1.19). Similar to many e.g. HIS7_STRCO|P16247 from Streptomyces coelicolor (197 aa),FASTA results: opt: 763, E(): 0, (57.4% identity in 202 aa overlap). BELONGS TO THE IMIDAZOLEGLYCEROL-PHOSPH…	1	C	A	C	C	C	C	C	C	C	C	C	C	C	C	C	C	C	C	C	C	C	C	C	C	C
	1802183	trpA	Mb1639, trpA, len: 270 aa. Equivalent to Rv1613, len: 270 aa, from Mycobacterium tuberculosis strain H37Rv, (100% identity in 270 aa overlap). Probable trpA, tryptophan synthase alpha chain (EC 4.2.1.20). FASTA best: O68906|TRPA_MYCIT TRYPTOPHAN SYNTHASE ALPHA CHAIN from Mycobacterium intracellulare (271 aa), opt: 1442, E(): 0, (85.3% identity in 265 aa overlap). Protein product from Mb1639 detec…	1	A	A	A	A	A	A	A	A	A	A	A	A	A	A	A	A	A	A	A	A	A	G	A	A	A
	1807052	pykA	Mb1643, pykA, len: 472 aa. Equivalent to Rv1617, len: 472 aa, from Mycobacterium tuberculosis strain H37Rv, (99.8% identity in 472 aa overlap). Probable pykA, pyruvate kinase (EC 2.7.1.40). FASTA best: Q46078 PYRUVATE KINASE from CORYNEBACTERIUM GLUTAMICUM (475 aa), opt: 2221, E(): 0, (72.2% identity in 468 aa overlap). BELONGS TO THE PYRUVATE KINASE FAMILY. Protein product from Mb1643 detected u…	1	A	G	A	A	A	A	A	A	A	A	A	A	A	A	A	A	A	A	A	A	A	A	A	A	A
Cluster 3	1812278	cydD	Mb1647c, cydD, len: 527 aa. Equivalent to Rv1621c, len: 527 aa, from Mycobacterium tuberculosis strain H37Rv, (100% identity in 527 aa overlap). Probable cydD, transmembrane ATP-binding protein ABC transporter involved in transport of component linked with the assembly of cytochrome (see citation below), similar to others e.g. P94366|CYDC_BACSU TRANSPORT ATP-BINDING PROTEIN from Bacillus subtilis…	4	G	G	G	G	G	G	G	G	G	G	T	G	G	T	G	G	G	T	G	G	T	G	G	G	G
	1818551	Probable two-component system transcriptional regulator	Mb1652, -, len: 205 aa. Equivalent to Rv1626, len: 205 aa, from Mycobacterium tuberculosis strain H37Rv, (100% identity in 205 aa overlap). Probable two-component response system transcriptional regulator, similar to many e.g. CHEY_BACSU|P24072 chemotaxis protein chey homolog (119 aa), FASTA scores: opt: 283, E(): 1.6e-16, (43.0% identity in 114 aa overlap). Also similar to AL109732|SC7H2_27 hypo…	1	C	C	C	C	C	C	C	C	C	C	C	C	C	C	C	C	C	C	C	G	C	C	C	C	C
	1866040	pks7	Mb1689, pks7, len: 2126 aa. Equivalent to Rv1661, len: 2126 aa, from Mycobacterium tuberculosis strain H37Rv, (99.9% identity in 2126 aa overlap). Probable pks7, polyketide synthase, similar to many e.g. ERY2_SACER|Q03132 erythronolide synthase, modules 3 and 4 (3567 aa), FASTA scores: E(): 0, (48.8% identity in 2131 aa overlap); also similar to Mycobacterium tuberculosis pks12. Contains PS00606 …	1	G	G	G	G	G	G	G	G	G	G	G	G	G	G	G	G	G	G	G	G	T	G	G	G	G
	1866399	pks7	Mb1689, pks7, len: 2126 aa. Equivalent to Rv1661, len: 2126 aa, from Mycobacterium tuberculosis strain H37Rv, (99.9% identity in 2126 aa overlap). Probable pks7, polyketide synthase, similar to many e.g. ERY2_SACER|Q03132 erythronolide synthase, modules 3 and 4 (3567 aa), FASTA scores: E(): 0, (48.8% identity in 2131 aa overlap); also similar to Mycobacterium tuberculosis pks12. Contains PS00606 …	2	C	C	C	C	C	C	C	C	C	C	C	C	C	C	C	C	C	C	C	C	C	C	C	T	T
	1868612	pks7	Mb1689, pks7, len: 2126 aa. Equivalent to Rv1661, len: 2126 aa, from Mycobacterium tuberculosis strain H37Rv, (99.9% identity in 2126 aa overlap). Probable pks7, polyketide synthase, similar to many e.g. ERY2_SACER|Q03132 erythronolide synthase, modules 3 and 4 (3567 aa), FASTA scores: E(): 0, (48.8% identity in 2131 aa overlap); also similar to Mycobacterium tuberculosis pks12. Contains PS00606 …	1	C	G	C	C	C	C	C	C	C	C	C	C	C	C	C	C	C	C	C	C	C	C	C	C	C
Cluster 3	1874636	pks8	Mb1690, pks8, len: 1602 aa. Equivalent to Rv1662, len: 1602 aa, from Mycobacterium tuberculosis strain H37Rv, (99.7% identity in 1602 aa overlap). Probable pks8, polyketide synthase, similar to many polyketide synthases e.g. ERY2_SACER|Q03132 erythronolide synthase, modules 3 and 4 from Saccharopolyspora erythraea (Streptomyces erythraeus) (3567 aa), FASTA scores: opt: 3319, E(): 0, (45.8% identi…	4	T	T	T	T	T	T	T	T	T	T	A	T	T	A	T	T	T	A	T	T	A	T	T	T	T
Cluster 3	1880496	pks9	Mb1692, pks9, len: 1017 aa. Equivalent to Rv1664, len: 1017 aa, from Mycobacterium tuberculosis strain H37Rv, (99.8% identity in 1017 aa overlap). Probable pks9, polyketide synthase, similar to OL56_STRAT|Q07017 oleandomycin polyketide synthase, modules 5 and 6 from Streptomyces antibioticus (3519 aa), FASTA scores: opt: 1767, E(): 0, (41.6% identity in 919 aa overlap). Similar to other Mycobacte…	4	C	C	C	C	C	C	C	C	C	C	T	C	C	T	C	C	C	T	C	C	T	C	C	C	C
	1888392	CONSERVED HYPOTHETICAL PROTEIN	Mb1700c, -, len: 310 aa. Equivalent to Rv1673c, len: 310 aa, from Mycobacterium tuberculosis strain H37Rv, (100% identity in 310 aa overlap). Conserved hypothetical protein, shows weak similarity to P44103|YA48_HAEIN Hypothetical protein HI10 48 precursor (369 aa), FASTA scores: E(): 8.3e-11, (26.1% identity in 330 aa overlap).	1	G	G	G	G	G	G	G	G	G	G	G	G	G	G	G	G	G	G	G	T	G	G	G	G	G
	1888831	CONSERVED HYPOTHETICAL PROTEIN	Mb1700c, -, len: 310 aa. Equivalent to Rv1673c, len: 310 aa, from Mycobacterium tuberculosis strain H37Rv, (100% identity in 310 aa overlap). Conserved hypothetical protein, shows weak similarity to P44103|YA48_HAEIN Hypothetical protein HI10 48 precursor (369 aa), FASTA scores: E(): 8.3e-11, (26.1% identity in 330 aa overlap).	1	C	C	C	C	C	C	C	C	C	C	C	C	C	C	C	C	C	T	C	C	C	C	C	C	C
Cluster 1	1890871	unknown protein	Mb1703, -, len: 234 aa. Equivalent to Rv1676, len: 234 aa, from Mycobacterium tuberculosis strain H37Rv, (100% identity in 234 aa overlap). Hypothetical unknown protein. Protein product from Mb1703 detected using shotgun mass spectrometry. Mb1703 found to be expressed during exponential growth in Sauton's minimal media by RNA-sequencing.	16	A	A	G	A	G	G	G	G	A	G	A	G	G	A	G	G	G	A	G	A	A	G	G	G	G
	1902819	mpg	Mb1714, -, len: 203 aa. Equivalent to Rv1688, len: 203 aa, from Mycobacterium tuberculosis strain H37Rv, (100% identity in 203 aa overlap). Possible 3-methyladenine DNA glycosylase (EC 3.2.2.-), similar to several eukaryotic 3-methylpurine DNA glycosylases and 3-methyladenine DNA glycosylases e.g. Q39147|X76169 3-METHYLADENINE GLYCOSYLASE from Arabidobsis thaliana (254 aa), FASTA scores: opt: 297…	23	T	T	C	C	C	C	C	C	C	C	C	C	C	C	C	C	C	C	C	C	C	C	C	C	C
	1907756	tlyA	Mb1720, tlyA, len: 268 aa. Equivalent to Rv1694, len: 268 aa, from Mycobacterium tuberculosis strain H37Rv, (100% identity in 268 aa overlap). tlyA, cytotoxin/haemolysin homologue (see citations below), almost identical to NP_301968.1|NC_002677 cytotoxin/haemolysin homologue TlyA from Mycobacterium leprae (269 aa). TlyA homologues were also identified by PCR in M. avium, M. bovis BCG, but appeare…	1	G	G	G	A	G	G	G	G	G	G	G	G	G	G	G	G	G	G	G	G	G	G	G	G	G
	1911219	intergenic		1	G	G	G	G	G	G	G	G	G	G	G	G	G	G	G	A	G	G	G	G	G	G	G	G	G
	1915410	nudix hydrolase	Mb1726, -, len: 207 aa. Equivalent to Rv1700, len: 207 aa, from Mycobacterium tuberculosis strain H37Rv, (99.0% identity in 207 aa overlap). Conserved hypothetical protein, equivalent to Q49891|MLC1351.08C|Z95117 Hypothetical protein from Mycobacterium leprae (177 aa), FASTA scores: (66.7% identity in 171 aa overlap); also similar to Q9S225|SCI51.15C|AL109848 Hypothetical protein from Streptomyce…	2	G	G	G	G	G	G	G	G	G	G	G	G	G	G	G	G	G	G	G	G	G	G	G	T	T
	1922243	PPE22	Mb1731c, PPE22, len: 385 aa. Equivalent to Rv1705c, len: 385 aa, from Mycobacterium tuberculosis strain H37Rv, (99.7% identity in 385 aa overlap). Member of the M. tuberculosis PPE family of glycine-rich proteins, similar to many e.g. YX23_MYCTU|Q10813 hypothetical 41.1 kd protein cy274.2 3 (404 aa), fasta scores: opt: 819, E(): 0, (46.2% identity in 413 aa overlap).	1	G	G	G	G	G	G	G	A	G	G	G	G	G	G	G	G	G	G	G	G	G	G	G	G	G
	1927808	scpa	Mb1736, -, len: 278 aa. Equivalent to Rv1709, len: 278 aa, from Mycobacterium tuberculosis strain H37Rv, (100% identity in 278 aa overlap). Conserved hypothetical protein, similar to others e.g. P35154|YPUG_BACSU from Bacillus subtilis (251 aa), FASTA scores: opt: 271, E(): 8.2e-10, (27.0% identity in 248 aa overlap); Q9S230|SCI51.10C|AL109848 from Streptomyces coelicolor (264 aa), FASTA scores: …	1	C	C	C	A	C	C	C	C	C	C	C	C	C	C	C	C	C	C	C	C	C	C	C	C	C
	1929325	CONSERVED HYPOTHETICAL PROTEIN	Mb1738, -, len: 254 aa. Equivalent to Rv1711, len: 254 aa, from Mycobacterium tuberculosis strain H37Rv, (100% identity in 254 aa overlap). Conserved hypothetical protein, highly similar to a large family of hypothetical proteins e.g. P37765|YCIL_ECOLI from Escherichia coli (291 aa), FASTA scores: opt: 496, E(): 1.1e-29, (41.6% identity in 250 aa overlap); 9S232|SCI51.08C|AL109848 PUTATIVE PSEUDO…	1	G	A	G	G	G	G	G	G	G	G	G	G	G	G	G	G	G	G	G	G	G	G	G	G	G
	1929608	cmk	Mb1739, cmk, len: 230 aa. Equivalent to Rv1712, len: 230 aa, from Mycobacterium tuberculosis strain H37Rv, (100% identity in 230 aa overlap). Probable cmk, cytidylate kinase (EC 2.7.4.14), highly similar to many e.g. KCY_ECOLI|P23863 cytidylate kinase from Escherichia coli (227 aa), FASTA scores: opt: 534, E (): 0, (40.3% identity in 221 aa overlap). Contains PS00017 ATP/GTP-binding site motif A …	1	A	G	A	A	A	A	A	A	A	A	A	A	A	A	A	A	A	A	A	A	A	A	A	A	A
	1931893	Probable oxidoreductase	Mb1741, -, len: 270 aa. Equivalent to Rv1714, len: 270 aa, from Mycobacterium tuberculosis strain H37Rv, (100% identity in 270 aa overlap). Probable oxidoreductase (EC 1.-.-.-) similar to many e.g. AE0010|AE001021_4 Archaeoglobus fulgidus section 79 (281 aa), FASTA scores: opt: 578, E(): 3.3e-31, (38.9% identity in 265 aa overlap). Also similar to several other Mycobacterium tuberculosis oxidored…	23	T	T	G	G	G	G	G	G	G	G	G	G	G	G	G	G	G	G	G	G	G	G	G	G	G
	1932530	fadB3a	Mb1742, fadB3a, len: 187 aa. Equivalent to the 5' end of Rv1715, len: 304 aa, from Mycobacterium tuberculosis strain H37Rv, (100% identity in 187 aa overlap). Probable fadB3, 3-hydroxybutyryl-CoA dehydrogenase (EC 1.1.1.157), highly similar to many e.g. NP_107236.1|NC_002678 3-hydroxybutyryl-CoA dehydrogenase from Mesorhizobium loti (309 aa); NP_250319.1|NC_002516 probable 3-hydroxyacyl-CoA dehyd…	23	A	A	G	G	G	G	G	G	G	G	G	G	G	G	G	G	G	G	G	G	G	G	G	G	G
	1948932	gabD2	Mb1760, gabD2, len: 518 aa. Equivalent to Rv1731, len: 518 aa, from Mycobacterium tuberculosis strain H37Rv, (100% identity in 518 aa overlap). Possible gabD2, succinate-semialdehyde dehydrogenase [NADP+] dependent (EC 1.2.1.16), similar to others e.g. GABD_ECOLI|P25526 succinate-semialdehyde dehydrogenase from Escherichia coli (482 aa), FASTA scores: opt: 870, E(): 0, (34.7% identity in 449 aa o…	1	G	G	G	G	G	G	G	G	G	G	G	G	G	T	G	G	G	G	G	G	G	G	G	G	G
	1950531	intergenic		2	C	C	C	C	C	C	C	C	C	C	C	C	C	C	C	C	C	C	C	C	C	C	C	T	T
	1959696	pknE	Mb1772, pknE, len: 566 aa. Equivalent to Rv1743, len: 566 aa, from Mycobacterium tuberculosis strain H37Rv, (99.8% identity in 566 aa overlap). Probable pknE, transmembrane serine/threonine protein kinase (EC 2.7.1.-) (see citation below), similar to PKN1_MYXXA|P33973 serine/threonine-protein kinase pkn1 (693 aa), fasta scores: opt: 542, E(): 1.1e-19, (35.8% identity in 302 aa overlap). Also high…	1	C	C	C	C	C	C	C	C	C	C	C	C	C	C	C	C	C	C	C	C	C	C	T	C	C
	1960816	PROBABLE MEMBRANE PROTEIN	Mb1773c, -, len: 133 aa. Equivalent to Rv1744c, len: 133 aa, from Mycobacterium tuberculosis strain H37Rv, (99.2% identity in 133 aa overlap). Probable membrane protein, contains four imperfect 10 aa repeats, some similarity to Q25946 (MSA-2) (FRAGMENT) from Plasmodium falciparum (205 aa), FASTA scores: opt: 145, E(): 0.048, (52.4% identity in 63 aa overlap).	1	G	G	G	G	G	G	G	G	A	G	G	G	G	G	G	G	G	G	G	G	G	G	G	G	G
	1968009	fadD1	Mb1779c, fadD1, len: 532 aa. Equivalent to Rv1750c, len: 532 aa, from Mycobacterium tuberculosis strain H37Rv, (100% identity in 532 aa overlap). Possible fadD1, fatty-acid-CoA synthetase (EC 6.2.1.-), similar in part to others e.g. O35488|VLCS_MOUSE VERY-LONG-CHAIN ACYL-COA SYNTHETASE from Mus musculus (620 aa); NP_113924.1|NM_031736 solute carrier family 27 (fatty acid transporter) member 2 fro…	1	A	C	A	A	A	A	A	A	A	A	A	A	A	A	A	A	A	A	A	A	A	A	A	A	A
Cluster 2	1970053	PROBABLE OXIDOREDUCTASE	Mb1780, -, len: 460 aa. Equivalent to Rv1751, len: 460 aa, from Mycobacterium tuberculosis strain H37Rv, (99.8% identity in 460 aa overlap). Probable oxidoreductase (EC 1.-.-.-), possibly a monooxygenase or hydroxylase, similar to MHPA_ECOLI|P77397 3-(3-hydroxy-phenyl) propionate hydroxylase (554 aa), FASTA scores: opt: 239, E(): 2e-08, (24.6% identity in 435 aa overlap); and AJ007932|SAR7932.13 …	3	C	C	C	A	C	C	C	C	A	C	C	C	C	C	C	C	C	C	C	A	C	C	C	C	C
Cluster 1	1973452	PPE24	Mb1782c, PPE24, len: 1051 aa. Similar to Rv1753c, len: 1053 aa, from Mycobacterium tuberculosis strain H37Rv, (90.7% identity in 1103 aa overlap). Member of the Mycobacterium tuberculosis PPE family of Gly-, Asn-rich proteins, similar to many e.g. YF48_MYCTU|Q10778 hypothetical protein cy48.17 (678 aa), FASTA scores: opt: 1360, E(): 0, (48.9% identity in 550 aa overlap). Note that the Gly-, Asn-r…	16	G	G	A	G	A	A	A	A	G	A	G	A	A	G	A	A	A	G	A	G	G	A	A	A	A
	1977749	plcD	Mb1784c, plcD, len: 514 aa. Equivalent to MT1799, len: 514 aa, from Mycobacterium tuberculosis strain CDC1551, (100% identity in 514 aa overlap). Probable plcD, phospholipase C 4 (EC 3.1.4.3) (see citation below), highly similar to other phospholipases e.g. Q04001|PHLA_MYCTU|Rv2351c|PLCA|MTP40|MT2416|MTCY98.20c PROBABLE MEMBRANE-ASSOCIATED PHOSPHOLIPASE C 1 PLCA from Mycobacterium tuberculosis (5…	1	C	C	C	T	C	C	C	C	C	C	C	C	C	C	C	C	C	C	C	C	C	C	C	C	C
Cluster 3	1981638	mmpL14	Mb1787, mmpL14, len: 945 aa. Equivalent to MT1802 (also known as RVD2-ORF3), len: 945 aa, from Mycobacterium tuberculosis strain CDC1551, (99.7% identity in 945 aa overlap). Probable mmpL14, conserved transmembrane transport protein (see citation below). Member of RND superfamily, similar to several putative transport proteins e.g. O53784|MML5_MYCTU|MMPL5|Rv0676c|MT0705|MTV040.04c PROBABLE CONSER…	4	T	T	T	T	T	T	T	T	T	T	C	T	T	C	T	T	T	C	T	T	C	T	T	T	T
	2009357	possible integral membrane protein	Mb1808c, -, len: 597 aa. Equivalent to Rv1779c, len: 597 aa, from Mycobacterium tuberculosis strain H37Rv, (100.0% identity in 597 aa overlap). Possible integral membrane protein. Protein product from Mb1808c detected using SWATH mass spectrometry. Mb1808c found to be expressed during exponential growth in Sauton's minimal media by RNA-sequencing.	23	A	A	T	T	T	T	T	T	T	T	T	T	T	T	T	T	T	T	T	T	T	T	T	T	T
	2015950	eccc5	Mb1812, -, len: 1391 aa. Similar to Rv1783 and Rv1784, len: 435 aa and 932 aa, from Mycobacterium tuberculosis strain H37Rv, (100.0% identity in 435 aa overlap and 99.9% identity in 932 aa overlap). Rv1783: Probable conserved membrane protein. Member of family of Mycobacterium tuberculosis hypothetical proteins including O05450|Rv3894c|MTY15F10.18|Z94121 (1396 aa), FASTA scores: opt: 542, E(): 1.…	1	G	G	G	G	G	G	G	G	G	G	G	G	G	G	G	G	G	A	G	G	G	G	G	G	G
	2020006	intergenic		1	T	C	T	T	T	T	T	T	T	T	T	T	T	T	T	T	T	T	T	T	T	T	T	T	T
	2028250	eccd5	Mb1823, -, len: 503 aa. Equivalent to Rv1795, len: 503 aa, from Mycobacterium tuberculosis strain H37Rv, (99.6% identity in 503 aa overlap). Conserved hypothetical membrane protein, has a hydrophilic stretch from ~~1-130 then very hydrophobic. Similar to several other mycobacterial proteins, all linked to ESAT-6 family e.g. Rv3887c|MTY15F10.24|Z94121 (509 aa), FASTA scores: opt: 360, E(): 1.6e-15…	1	A	A	A	A	A	A	A	A	A	A	A	A	A	A	A	A	A	G	A	A	A	A	A	A	A
	2029320	mycp5	Mb1824, -, len: 585 aa. Equivalent to Rv1796, len: 585 aa, from Mycobacterium tuberculosis strain H37Rv, (100.0% identity in 585 aa overlap). Conserved hypothetical Pro-rich protease. Member of family with four other Mycobacterium tuberculosis hypothetical proteases including Rv3886c|O05458|MTCY15F10.26|Z94121 (550 aa), FASTA scores: opt: 1173, E(): 0, (47.9% identity in 578 aa overlap); Rv0291, …	1	A	C	A	A	A	A	A	A	A	A	A	A	A	A	A	A	A	A	A	A	A	A	A	A	A
	2039954	PE_PGRS32b	Mb1831c, PE_PGRS32b, len: 540 aa. Equivalent to 3' end of Rv1803c, len: 639 aa, from Mycobacterium tuberculosis strain H37Rv, (100.0% identity in 540 aa overlap). Member of the Mycobacterium tuberculosis PE family, PGRS subfamily of gly-rich proteins. Most similar to Rv1768|MTCY28.34|Z95890 (618 aa), FASTA scores: opt: 1827, E(): 0, (53.5% identity in 664 aa overlap). Contains two PS00583 pfkB fa…	1	C	C	C	C	C	C	A	C	C	C	C	C	C	C	C	C	C	C	C	C	C	C	C	C	C
	2045004	PPE32	Mb1837, PPE32, len: 409 aa. Equivalent to Rv1808, len: 409 aa, from Mycobacterium tuberculosis strain H37Rv, (100.000% identity in 409 aa overlap). Member of the Mycobacterium tuberculosis PPE family of glycine-rich proteins, most similar to Rv1800|MTV049.22|AL022021 (655 aa), FASTA scores: opt: 1225, E(): 0, (55.1% identity in 423 aa overlap). Contains PS00343 Gram-positive cocci surface protein…	1	G	G	G	G	G	G	G	G	A	G	G	G	G	G	G	G	G	G	G	G	G	G	G	G	G
	2047995	conserved protein	Mb1840, -, len: 118 aa. Equivalent to Rv1810, len: 118 aa, from Mycobacterium tuberculosis strain H37Rv, (100.0% identity in 118 aa overlap). Conserved hypothetical protein, similar to several hypothetical Mycobacterium tuberculosis proteins that may be exported (possible N-terminal signal sequence) e.g. O53953|Rv1804c|MTV049.26c|AL022021 (108 aa), FASTA scores: opt: 361, E(): 9.6e-17, (53.5% ide…	23	G	G	A	A	A	A	A	A	A	A	A	A	A	A	A	A	A	A	A	A	A	A	A	A	A
	2051647	erg3	Mb1844, erg3, len: 300 aa. Equivalent to Rv1814, len: 300 aa, from Mycobacterium tuberculosis strain H37Rv, (100.0% identity in 300 aa overlap). erg3, transmembrane C-5 sterol desaturase (EC 1.3.-.-) (see *), weak similarity to several e.g. ERG3_YEAST|P32353 c-5 sterol desaturase (365 aa), FASTA scores: opt: 154, E(): 0.0011, (22.9% identity in 288 aa overlap). BELONGS TO THE STEROL DESATURASE FA…	1	C	C	C	C	C	C	C	C	C	C	C	C	C	A	C	C	C	C	C	C	C	C	C	C	C
	2062521	secA2	Mb1852, secA2, len: 808 aa. Equivalent to Rv1821, len: 808 aa, from Mycobacterium tuberculosis strain H37Rv, (100.0% identity in 808 aa overlap). Possible secA2, preprotein translocase, component of secretion apparatus, similar to several preprotein translocases e.g. P28366|SECA_BACSU preprotein translocase secA subunit from Bacillus subtilis (841 aa), FASTA scores: opt: 1424, E(): 0, (35.9% iden…	1	A	A	A	A	A	A	A	A	C	A	A	A	A	A	A	A	A	A	A	A	A	A	A	A	A
	2065307	conserved protein	Mb1854, -, len: 307 aa. Equivalent to Rv1823, len: 307 aa, from Mycobacterium tuberculosis strain H37Rv, (100.0% identity in 307 aa overlap). Conserved hypothetical protein, similar to P71582|MTCY10H4.12|RV0012 hypothetical protein CY10H4.12 from Mycobacterium tuberculosis (262 aa), FASTA scores: opt: 304, E(): 1.5e-12, (30.1% identity in 246 aa overlap). Protein product from Mb1854 detected usin…	1	C	C	C	T	C	C	C	C	C	C	C	C	C	C	C	C	C	C	C	C	C	C	C	C	C
	2076927	CONSERVED HYPOTHETICAL PROTEIN	Mb1866c, -, len: 628 aa. Equivalent to Rv1835c, len: 628 aa, from Mycobacterium tuberculosis strain H37Rv, (100.0% identity in 628 aa overlap). Conserved hypothetical protein, some similarity to putative acylases e.g. G216374 glutaryl 7-aca acylase precursor (634 aa) FASTA scores, opt: 202, E(): 3.5e-06, (25.1% identity in 669 aa overlap). Also similar to Mycobacterium tuberculosis hypothetical p…	1	A	A	A	A	A	A	A	A	G	A	A	A	A	A	A	A	A	A	A	A	A	A	A	A	A
	2088764	gnd1	Mb1875c, gnd1, len: 705 aa. Similar to 5' end of Rv1844c, len: 485 aa, from Mycobacterium tuberculosis strain H37Rv, (99.5% identity in 404 aa overlap). Probable gnd1, 6-phosphogluconate dehydrogenase (EC 1.1.1.44). Similar to others e.g. 6PGD_ECOLI|P00350 from Escherichia coli (468 aa), FASTA scores: opt: 1661, E(): 0, (53.6% identity in 466 aa overlap); etc. Also similar to Rv1122|MTCY22G8.11|g…	1	G	G	G	A	G	G	G	G	G	G	G	G	G	G	G	G	G	G	G	G	G	G	G	G	G
Cluster 3	2103328	apa	Mb1891, apa, len: 325 aa. Equivalent to Rv1860, len: 325 aa, from Mycobacterium tuberculosis strain H37Rv, (99.7% identity in 325 aa overlap). apa (alternate gene names: mpt32, modD), Ala-, Pro-rich 45/47 kDa secreted protein, very similar to P46842|N43L_MYCLE from Mycobacterium leprae (287 aa), FASTA scores: opt: 1166, E(): 0, (66.4% identity in 298 aa overlap). Known to be glycosylated fibronec…	4	C	C	C	C	C	C	C	C	C	C	T	C	C	T	C	C	C	T	C	C	T	C	C	C	C
	2111924	intergenic		2	G	G	G	G	G	G	G	G	G	G	A	G	G	G	G	G	G	A	G	G	G	G	G	G	G
	2114675	Probable reductase	Mb1900c, -, len: 411 aa. Equivalent to Rv1869c, len: 411 aa, from Mycobacterium tuberculosis strain H37Rv, (100.0% identity in 411 aa overlap). Probable reductase (1.-.-.-). Similar to several reductases e.g. CAC04223.1|AL391515 putative ferredoxin reductase from Streptomyces coelicolor (420 aa); THCD_RHOSO|P43494 rhodocoxin reductase (426 aa), FASTA scores: opt: 904, E(): 0, (40.8% identity in 3…	1	T	T	T	T	T	T	T	T	T	T	T	T	T	T	T	A	T	T	T	T	T	T	T	T	T
	2118187	CONSERVED HYPOTHETICAL PROTEIN	Mb1904, -, len: 145 aa. Equivalent to Rv1873, len: 145 aa, from Mycobacterium tuberculosis strain H37Rv, (99.3% identity in 145 aa overlap). Conserved hypothetical protein. Some similarity to AL591783 hypothetical protein from Sinorhizobium meliloti. Mb1904 found to be expressed during exponential growth in Sauton's minimal media by RNA-sequencing.	2	G	G	G	G	G	G	G	G	G	G	C	G	G	G	G	G	G	C	G	G	G	G	G	G	G
	2118998	intergenic		23	A	A	G	G	G	G	G	G	G	G	G	G	G	G	G	G	G	G	G	G	G	G	G	G	G
	2127380	PROBABLE SHORT-CHAIN TYPE DEHYDROGENASE/REDUCTASE	Mb1914c, -, len: 277 aa. Equivalent to Rv1882c, len: 277 aa, from Mycobacterium tuberculosis strain H37Rv, (100.0% identity in 277 aa overlap). Probable short-chain dehydrogenase/reductase (EC 1.-.-.-), similar to various dehydrogenases/reductases, generally belonging to SDR family, e.g. NP_250789.1|NC_002516 probable short-chain dehydrogenase from Pseudomonas aeruginosa (251 aa); NP_421760.1|NC_…	1	C	G	C	C	C	C	C	C	C	C	C	C	C	C	C	C	C	C	C	C	C	C	C	C	C
	2127822	PROBABLE SHORT-CHAIN TYPE DEHYDROGENASE/REDUCTASE	Mb1914c, -, len: 277 aa. Equivalent to Rv1882c, len: 277 aa, from Mycobacterium tuberculosis strain H37Rv, (100.0% identity in 277 aa overlap). Probable short-chain dehydrogenase/reductase (EC 1.-.-.-), similar to various dehydrogenases/reductases, generally belonging to SDR family, e.g. NP_250789.1|NC_002516 probable short-chain dehydrogenase from Pseudomonas aeruginosa (251 aa); NP_421760.1|NC_…	1	A	A	A	A	A	A	A	A	A	A	A	A	A	G	A	A	A	A	A	A	A	A	A	A	A
	2129483	chorismate mutase	Mb1917c, -, len: 199 aa. Equivalent to Rv1885c, len: 199 aa, from Mycobacterium tuberculosis strain H37Rv, (100.0% identity in 199 aa overlap). Conserved hypothetical protein, some similarity to P42517|CHMU_ERWHE MONOFUNCTIONAL CHORISMATE MUTASE (181 aa), FASTA score: opt: 181, E(): 0.00017, (28.6% identity in 133 aa overlap). Protein product from Mb1917c detected using SWATH mass spectrometry. M…	1	A	A	A	A	A	A	A	A	A	A	A	A	A	C	A	A	A	A	A	A	A	A	A	A	A
	2140575	lppD	Mb1934c, lppD, len: 358 aa. Similar to Rv1899c, len: 343 aa, from Mycobacterium tuberculosis strain H37Rv, (95.5% identity in 358 aa overlap). Possible lipoprotein; contains appropriately localized lipoprotein lipid attachment site (PS00013). Some similarity to C-terminal part of AE000717|AE000717_4 hypothetical protein from Aquifex aeolicus section 49 (165 aa), FASTA results: opt: 372, E(): 2.3e…	1	C	G	C	C	C	C	C	C	C	C	C	C	C	C	C	C	C	C	C	C	C	C	C	C	C
	2143693	intergenic		1	G	T	G	G	G	G	G	G	G	G	G	G	G	G	G	G	G	G	G	G	G	G	G	G	G
Cluster 1	2145513	intergenic		16	T	T	C	T	C	C	C	C	T	C	T	C	C	T	C	C	C	T	C	T	T	C	C	C	C
	2159708	PPE34	Mb1951c, PPE34, len: 1910 aa. Similar to Rv1917c, len: 1459 aa, from Mycobacterium tuberculosis strain H37Rv. Member of the Mycobacterium tuberculosis PPE family of glycine-rich proteins, MPTR subfamily (see citation below). Similar to MTCY28.16, MTCY13E10.17, MTCY63.10, MTV004.05, MTCY98.24, MTCY6G11.05, etc. C-terminus is identical to Q50471. Unknown Mycobacterium tuberculosis protein (693 aa),…	2	G	G	G	G	G	G	G	G	G	G	G	G	G	G	G	A	A	G	G	G	G	G	G	G	G
Cluster 3	2163467	intergenic		4	A	A	A	A	A	A	A	A	A	A	G	A	A	G	A	A	A	G	A	A	G	A	A	A	A
	2170130	PROBABLE CONSERVED LIPOPROTEIN	Mb1957, -, len: 371 aa. Equivalent to Rv1922, len: 371 aa, from Mycobacterium tuberculosis strain H37Rv, (100.0% identity in 371 aa overlap). Probable conserved lipoprotein, possibly peptidase (EC 3.4.-.-) similar to many peptidases, e.g. P15555|DAC_STRSQ D-alanyl-D-alanine carboxypeptidase from Streptomyces sp. (406 aa), FASTA scores: opt: 382, E(): 3.1e-17, (28.0% identity in 379 aa overlap). A…	1	G	A	G	G	G	G	G	G	G	G	G	G	G	G	G	G	G	G	G	G	G	G	G	G	G
	2178458	CONSERVED HYPOTHETICAL PROTEIN	Mb1965c, -, len: 174 aa. Equivalent to Rv1930c, len: 174 aa, from Mycobacterium tuberculosis strain H37Rv, (100.000% identity in 174 aa overlap). Conserved hypothetical protein, similar to SC5F2A.30|AL049587 hypothetical protein from Streptomyces coelicolor (211 aa), FASTA scores: opt: 307, E(): 2.8e-13, (54.8% identity in 84 aa overlap). Some similarity to M. tuber culosis hypothetical protein R…	1	G	G	G	G	G	G	G	G	G	G	G	G	G	A	G	G	G	G	G	G	G	G	G	G	G
	2180395	fadE18	Mb1968c, fadE18, len: 363 aa. Equivalent to Rv1933c, len: 363 aa, from Mycobacterium tuberculosis strain H37Rv, (100.0% identity in 363 aa overlap). Probable fadE18, acyl-CoA dehydrogenase (EC 1.3.99.-), similar to many e.g. CAB61609.1|AL133210 putative acyl-CoA dehydrogenase from Streptomyces coelicolor (362 aa); NP_421282.1|NC_002696 acyl-CoA dehydrogenase family protein from Caulobacter cresce…	2	G	G	G	G	G	G	G	G	G	G	A	G	G	G	G	G	G	A	G	G	G	G	G	G	G
	2183348	intergenic		23	C	C	T	T	T	T	T	T	T	T	T	T	T	T	T	T	T	T	T	T	T	T	T	T	T
	2184457	POSSIBLE MONOOXYGENASE	Mb1971, -, len: 369 aa. Equivalent to Rv1936, len: 369 aa, from Mycobacterium tuberculosis strain H37Rv, (100.0% identity in 369 aa overlap). Possible monooxygenase (EC 1.-.-.-), similar to LXA2_PHOLU|P23146 alkanal monooxygenase alpha chain (362 aa), FASTA scores: opt: 196, E(): 6.3e-06, (22.3% identity in 373 aa overlap). Also similar to many other Mycobacterium tuberculosis hypothetical oxidor…	1	G	G	G	G	G	G	G	G	G	G	G	G	G	G	G	G	G	G	G	G	A	G	G	G	G
Cluster 1	2190094	PROBABLE SHORT-CHAIN TYPE DEHYDROGENASE/REDUCTASE	Mb1976, -, len: 256 aa. Equivalent to Rv1941, len: 256 aa, from Mycobacterium tuberculosis strain H37Rv, (100.0% identity in 256 aa overlap). Probable short-chain dehydrogenase/reductase (EC 1.-.-.-), similar to various dehydrogenases/reductases, generally belonging to SDR family, e.g. NP_299015.1|NC_002488 2,5-dichloro-2,5-cyclohexadiene-1,4-diol dehydrogenase from Xylella fastidiosa (255 aa); N…	16	C	C	T	C	T	T	T	T	C	T	C	T	T	C	T	T	T	C	T	C	C	T	T	T	T
	2193109	CONSERVED HYPOTHETICAL PROTEIN	Mb1980, -, len: 454 aa. Equivalent to Rv1945, len: 454 aa, from Mycobacterium tuberculosis strain H37Rv, (99.780% identity in 454 aa overlap). Member of Mycobacterium tuberculosis REP13E12 repeat family. Similar to several others, best with Rv1148c|Z95584|MTCI65.15 (482 aa), FASTA score: opt: 2954, E(): 0, (97.1% identity in 454 aa overlap). Contains possible helix-turn-helix motif at aa 74-95 (+…	1	C	C	C	C	C	C	C	C	C	C	C	C	C	G	C	C	C	C	C	C	C	C	C	C	C
	2193357	CONSERVED HYPOTHETICAL PROTEIN	Mb1980, -, len: 454 aa. Equivalent to Rv1945, len: 454 aa, from Mycobacterium tuberculosis strain H37Rv, (99.780% identity in 454 aa overlap). Member of Mycobacterium tuberculosis REP13E12 repeat family. Similar to several others, best with Rv1148c|Z95584|MTCI65.15 (482 aa), FASTA score: opt: 2954, E(): 0, (97.1% identity in 454 aa overlap). Contains possible helix-turn-helix motif at aa 74-95 (+…	1	A	A	A	A	A	A	A	A	A	A	C	A	A	A	A	A	A	A	A	A	A	A	A	A	A
	2197230	vapc14	Mb1988, -, len: 103 aa. Equivalent to Rv1953, len: 103 aa, from Mycobacterium tuberculosis strain H37Rv, (100.0% identity in 103 aa overlap). Conserved hypothetical protein. Some similarity to O33827 PLASMID STABILITY-LIKE PROTEIN from Thiobacillus ferrooxidans (143 aa), FASTA scores: opt: 170, E(): 3.5e-06, (45.3% identity in 75 aa overlap). Mb1988 found to be expressed during exponential growth…	1	C	C	C	C	C	C	C	C	T	C	C	C	C	C	C	C	C	C	C	C	C	C	C	C	C
	2197913	higb	Mb1990, -, len: 170 aa. Equivalent to Rv1955, len: 170 aa, from Mycobacterium tuberculosis strain H37Rv, (100.0% identity in 170 aa overlap). Hypothetical unknown protein, start overlaps another ORF, Rv1954c (MTCY09F9.10). Mb1990 found to be expressed during exponential growth in Sauton's minimal media by RNA-sequencing.	1	G	A	G	G	G	G	G	G	G	G	G	G	G	G	G	G	G	G	G	G	G	G	G	G	G
	2215538	erm(37)	Mb2010, -, len: 179 aa. Equivalent to Rv1988, len: 179 aa, from Mycobacterium tuberculosis strain H37Rv, (100.0% identity in 179 aa overlap). Probable methyltransferase (EC 2.1.1.-), similar to ERME_SACER|P07287 rrna adenine n-6-methyltransferase (370 aa), FASTA scores: opt: 259, E(): 2e-11, (35.1% identity in 171 aa overlap); contains PS00092 N-6 Adenine-specific DNA methylases signature. Also s…	23	G	G	T	T	T	T	T	T	T	T	T	T	T	T	T	T	T	T	T	T	T	T	T	T	T
	2225051	ctpF	Mb2020, ctpF, len: 905 aa. Equivalent to Rv1997, len: 905 aa, from Mycobacterium tuberculosis strain H37Rv, (100.0% identity in 905 aa overlap). Probable ctpF, metal cation-transporting P-type ATPase F (transmembrane protein) (EC 3.6.3.-), highly similar to others e.g. NP_250120.1|NC_002516 probable cation-transporting P-type ATPase from Pseudomonas aeruginosa (902 aa); NP_441217.1|NC_000911 cati…	1	G	A	G	G	G	G	G	G	G	G	G	G	G	G	G	G	G	G	G	G	G	G	G	G	G
	2232131	CONSERVED HYPOTHETICAL PROTEIN	Mb2026c, -, len: 285 aa. Equivalent to Rv2003c, len: 285 aa, from Mycobacterium tuberculosis strain H37Rv, (100.0% identity in 285 aa overlap). Conserved hypothetical protein. Some similarity with Methanococcus jannaschii 67555|U67555_3 (205 aa), FASTA scores: opt: 357, E(): 3.2e-17, (33.8% identity in 204 aa overlap). Protein product from Mb2026c detected using shotgun mass spectrometry and SWAT…	1	G	G	G	G	G	G	G	G	G	G	G	G	G	G	G	G	G	G	G	G	A	G	G	G	G
	2236209	otsB1	Mb2029, otsB1, len: 1327 aa. Equivalent to Rv2006, len: 1327 aa, from Mycobacterium tuberculosis strain H37Rv, (99.8% identity in 1327 aa overlap). Probable otsB1, trehalose-6-phosphate phosphatase (EC 3.1.3.12) (see citations below); strong similarity in central domain to OTSB_ECOLI P31678 trehalose-phosphatase (266 aa) and M. leprae TREHALOSE-PHOSPHATASE Q49734 (429 aa). Belongs to Glycosyl hyd…	1	T	T	T	T	T	T	T	T	T	T	T	T	T	T	T	T	T	T	T	T	T	C	T	T	T
Cluster 3	2239048	otsB1	Mb2029, otsB1, len: 1327 aa. Equivalent to Rv2006, len: 1327 aa, from Mycobacterium tuberculosis strain H37Rv, (99.8% identity in 1327 aa overlap). Probable otsB1, trehalose-6-phosphate phosphatase (EC 3.1.3.12) (see citations below); strong similarity in central domain to OTSB_ECOLI P31678 trehalose-phosphatase (266 aa) and M. leprae TREHALOSE-PHOSPHATASE Q49734 (429 aa). Belongs to Glycosyl hyd…	4	A	A	A	A	A	A	A	A	A	A	C	A	A	C	A	A	A	C	A	A	C	A	A	A	A
	2246588	intergenic		1	G	G	G	G	G	G	G	G	G	G	G	G	G	G	G	G	G	G	G	G	A	G	G	G	G
	2251388	HYPOTHETICAL PROTEIN	Mb2046c, -, len: 119 aa. Equivalent to Rv2023c, len: 119 aa, from Mycobacterium tuberculosis strain H37Rv, (100.0% identity in 119 aa overlap). Hypothetical protein, alternative upstream start possible. Mb2046c found to be expressed during exponential growth in Sauton's minimal media by RNA-sequencing.	1	C	C	C	C	C	C	C	C	C	C	C	C	C	C	C	C	C	C	C	C	C	C	T	C	C
	2252059	HYPOTHETICAL PROTEIN	Mb2047c, -, len: 225 aa. No equivalent in Mycobacterium tuberculosis strain H37Rv, but equivalent to MT2080, len: 225 aa, from Mycobacterium tuberculosis strain CDC1551, (100.0% identity in 225 aa overlap). Hypothetical unknown protein. REMARK-M.bovis-M.tuberculosis: Belongs to the RvD1 region. Absent in Mycobacterium tuberculosis strain H37Rv. Mb2047c found to be expressed during exponential gro…	1	G	A	G	G	G	G	G	G	G	G	G	G	G	G	G	G	G	G	G	G	G	G	G	G	G
Cluster 2	2252365	intergenic		3	C	C	C	A	C	C	C	C	A	C	C	C	C	C	C	C	C	C	C	A	C	C	C	C	C
	2258542	CONSERVED HYPOTHETICAL PROTEIN	Mb2049c, RvD1-Rv2024c, len: 1606 aa. Equivalent to Rv2024c and similar to Rv2020c, len: 515 aa and 99 aa, from Mycobacterium tuberculosis strain H37Rv, (99.2% identity in 506 aa overlap and 67.0% identity in 97 aa overlap). Rv2024c: Conserved hypothetical protein. Identical to N-terminal part of much larger hypothetical protein, RvD1-Rv2024c' (1606 aa), from Mycobacterium bovis BCG: CAB44655.1|Y1…	23	C	C	T	T	T	T	T	T	T	T	T	T	T	T	T	T	T	T	T	T	T	T	T	T	T
	2260979	universal stress protein family protein	Mb2051c, -, len: 294 aa. Equivalent to Rv2026c, len: 294 aa, from Mycobacterium tuberculosis strain H37Rv, (100.0% identity in 294 aa overlap). Conserved hypothetical protein, very similar to Mycobacterium tuberculosis hypothetical proteins Rv2005c, Rv2623, Rv1996, Rv2624c, Rv2028c, Rv3134c, Rv1636. Some, possibly all, of these belong to universal stress protein family. Protein product from Mb205…	2	C	C	C	C	C	C	C	C	C	C	C	C	C	C	C	C	C	C	C	C	C	C	C	T	T
Cluster 3	2262671	dost	Mb2052c, -, len: 573 aa. Equivalent to Rv2027c, len: 573 aa, from Mycobacterium tuberculosis strain H37Rv, (99.8% identity in 573 aa overlap). Membrane protein related to histidine kinase response regulators. Highly similar to Mycobacterium tuberculosis protein Rv3132c, MTCY03A2.2 6. FASTA scores: Z83867|MTCY3A2_26 (578 aa) opt: 2330, E(): 0; 62.5% identity in 560 aa overlap. Protein product from…	4	C	C	C	C	C	C	C	C	C	C	T	C	C	T	C	C	C	T	C	C	T	C	C	C	C
Cluster 1	2284955	pks12	Mb2074c, pks12, len: 4151 aa. Equivalent to Rv2048c, len: 4151 aa, from Mycobacterium tuberculosis strain H37Rv, (99.4% identity in 4151 aa overlap). Probable pks12, polyketide synthase similar to many polyketide synthases e.g. the second and third modules of polyketide synthase from S. erythraea (3567 aa), many other Streptomyces enzymes and putative Mycobacterium tuberculosis polyketide synthas…	16	G	G	A	G	A	A	A	A	G	A	G	A	A	G	A	A	A	G	A	G	G	A	A	A	A
Cluster 3	2288561	pks12	Mb2074c, pks12, len: 4151 aa. Equivalent to Rv2048c, len: 4151 aa, from Mycobacterium tuberculosis strain H37Rv, (99.4% identity in 4151 aa overlap). Probable pks12, polyketide synthase similar to many polyketide synthases e.g. the second and third modules of polyketide synthase from S. erythraea (3567 aa), many other Streptomyces enzymes and putative Mycobacterium tuberculosis polyketide synthas…	4	G	G	G	G	G	G	G	G	G	G	A	G	G	A	G	G	G	A	G	G	A	G	G	G	G
	2291780	pks12	Mb2074c, pks12, len: 4151 aa. Equivalent to Rv2048c, len: 4151 aa, from Mycobacterium tuberculosis strain H37Rv, (99.4% identity in 4151 aa overlap). Probable pks12, polyketide synthase similar to many polyketide synthases e.g. the second and third modules of polyketide synthase from S. erythraea (3567 aa), many other Streptomyces enzymes and putative Mycobacterium tuberculosis polyketide synthas…	1	C	C	C	C	C	C	C	C	C	C	C	C	C	C	C	C	C	T	C	C	C	C	C	C	C
	2304897	CONSERVED HYPOTHETICAL PROTEIN	Mb2085, -, len: 511 aa. Equivalent to Rv2059, len: 511 aa, from Mycobacterium tuberculosis strain H37Rv, (100.0% identity in 511 aa overlap). Conserved hypothetical protein. Some similarity to EWLA protein gp|U52850|ERU52850_1 Erysipelothrix rhusiopathiae 36 k (304 aa), FASTA score, opt: 287 E(): 6.9e-09; 27.2% identity in 228 aa overlap. There appears to be a frameshift in this ORF around positi…	1	G	G	G	G	G	G	G	G	A	G	G	G	G	G	G	G	G	G	G	G	G	G	G	G	G
Cluster 2	2320141	POSSIBLE CONSERVED TRANSMEMBRANE PROTEIN	Mb2102c, -, len: 323 aa. Equivalent to Rv2077c, len: 323 aa, from Mycobacterium tuberculosis strain H37Rv, (100.0% identity in 323 aa overlap). Possible conserved transmembrane protein. Part of Mycobacterium tuberculosis protein family with Rv2542, Rv2079, Rv2797c, Rv0963c, Rv1949c. Hydrophobic stretches at C-terminus.	3	T	T	T	C	T	T	T	T	C	T	T	T	T	T	T	T	T	T	T	C	T	T	T	T	T
Cluster 3	2336020	helY	Mb2119c, helY, len: 906 aa. Equivalent to Rv2092c, len: 906 aa, from Mycobacterium tuberculosis strain H37Rv, (99.9% identity in 906 aa overlap). Probable helY, DNA helicase (EC 3.6.1.-), with similarity to YJF0_YEAST P47047 hypothetical helicase in tdh1-gyp6 intergenic region, (1073 aa), FASTA scores, opt: 1004, E(): 0, (29.0% identity in 970 aa o verlap); contains PS00017 ATP/GTP-binding site m…	4	G	G	G	G	G	G	G	G	G	G	A	G	G	A	G	G	G	A	G	G	A	G	G	G	G
	2338927	tatC	Mb2120c, tatC, len: 308 aa. Equivalent to Rv2093c, len: 308 aa, from Mycobacterium tuberculosis strain H37Rv, (100.0% identity in 308 aa overlap). Probable tatC, transmembrane protein, component of twin-arginine translocation protein export system (see citation below for more information), equivalent to U00017|U00017_1 from Mycobacterium leprae (317 aa), FASTA scores: opt: 1722, E(): 0, (84.5% id…	1	C	C	C	C	C	C	C	C	C	C	T	C	C	C	C	C	C	C	C	C	C	C	C	C	C
	2343987	pe21	Mb2125c, PE_PGRS36, len: 491 aa. Equivalent to Rv2099c (PE21) and Rv2098c (PE_PGRS36), len: 58 aa and 433 aa, from Mycobacterium tuberculosis strain H37Rv, (100.0% identity in 58 aa overlap and 99.8% identity in 433 aa overlap). Rv2098c|PE_PGRS36: Member of Mycobacterium tuberculosis PE-family, PGRS sub-family. Frameshifted near N-terminus. Rv2099c|PE21: 5'-end of Rv2098c (MTCY49.38c), then frame…	1	C	T	C	C	C	C	C	C	C	C	C	C	C	C	C	C	C	C	C	C	C	C	C	C	C
	2349353	helZ	Mb2127, helZ, len: 1013 aa. Equivalent to Rv2101, len: 1013 aa, from Mycobacterium tuberculosis strain H37Rv, (99.7% identity in 1013 aa overlap). Probable helZ, helicase (EC 3.6.-.-), similar to many e.g. PCC6803|P74552|SLL1366 HELICASE OF THE SNF2/RAD54 FAMILY from Synechocystis sp. strain PCC 6803 (1039 aa), FASTA scores: opt: 2015, E(): 0, (38.4% identity in 1063 aa overlap); etc. Protein pro…	1	G	G	G	G	G	G	A	G	G	G	G	G	G	G	G	G	G	G	G	G	G	G	G	G	G
Cluster 3	2350194	CONSERVED HYPOTHETICAL PROTEIN	Mb2128, -, len: 238 aa. Equivalent to Rv2102, len: 238 aa, from Mycobacterium tuberculosis strain H37Rv, (100.000% identity in 238 aa overlap). Conserved hypothetical protein, similar to part of hypothetical protein D90916_18 (289 aa) from Synechocystis sp. PCC6803. Contains PS00017 ATP/GTP-binding site motif A(P-loop). FASTA scores: D90916|D90916_18 Synechocystis sp.PCC6803 complete (289 aa) opt…	4	C	C	C	C	C	C	C	C	C	C	T	C	C	T	C	C	C	T	C	C	T	C	C	C	C
	2353489	intergenic		1	C	C	C	C	C	C	C	C	C	C	C	C	C	C	C	C	G	C	C	C	C	C	C	C	C
Cluster 1	2367783	metH	Mb2148c, metH, len: 1192 aa. Equivalent to Rv2124c, len: 1192 aa, from Mycobacterium tuberculosis strain H37Rv, (99.9% identity in 1192 aa overlap). Probable metH, methionine synthase (EC 2.1.1.13), similar to many e.g. METH_ECOLI|P13009 5-methyltetrahydrofolate--homocystein methyltransferase from Escherichia coli (1226 aa), FASTA scores: opt: 1446, E(): 0, (32.1% identity in 1223 aa overlap); et…	16	A	A	C	A	C	C	C	C	A	C	A	C	C	A	C	C	C	A	C	A	A	C	C	C	C
	2371951	CONSERVED HYPOTHETICAL PROTEIN	Mb2149, -, len: 292 aa. Equivalent to Rv2125, len: 292 aa, from Mycobacterium tuberculosis strain H37Rv, (99.7% identity in 292 aa overlap). Conserved hypothetical protein. Corresponds to Mycobacterium leprae hypothetical protein e.g. TR:Q49797 B2126_F1_36 (317 aa), FASTA scores; opt: 1648, E(): 0, 84.1% identity in 290 aa overlap. Very similar to Mycobacterium tuberculosis hypothetical protein R…	1	C	C	C	C	C	C	C	C	T	C	C	C	C	C	C	C	C	C	C	C	C	C	C	C	C
	2385016	TB18.6	Mb2164c, TB18.6, len: 176 aa. Equivalent to Rv2140c, len: 176 aa, from Mycobacterium tuberculosis strain H37Rv, (100.0% identity in 176 aa overlap). TB18.6, conserved hypothetical protein; shows good similarity to hypothetical proteins from Streptomyces coelicolor (177 aa; 58% identity) >emb|CAC32358.1| (AL583945) and to 17.1 kd Escherichia coli protein YbhB. FASTA best: YBHB_ECOLI P12994 hypothe…	1	G	A	G	G	G	G	G	G	G	G	G	G	G	G	G	G	G	G	G	G	G	G	G	G	G
	2392814	yfiH	Mb2173c, yfiH, len: 250 aa. Equivalent to Rv2149c, len: 250 aa, from Mycobacterium tuberculosis strain H37Rv, (100.0% identity in 250 aa overlap). yfiH; corresponds to hypothetical 25.3 kDa YfiH protein in ftsZ 3' region of Streptomyces griseus, and to YfiH proteins in other bacteria. Belongs to UPF0124 Family. FASTA best: YFIH_STRGR P45496, (246 aa) opt: 722, E(): 1.9e-37; (49.4% identity in 245…	1	C	C	C	C	C	C	T	C	C	C	C	C	C	C	C	C	C	C	C	C	C	C	C	C	C
	2407640	conserved protein	Mb2185c, -, len: 288 aa. Equivalent to Rv2161c, len: 288 aa, from Mycobacterium tuberculosis strain H37Rv, (100.0% identity in 288 aa overlap). Conserved hypothetical protein; shows some similarity to protein involved in lincomycin production and to other M. tuberculosis proteins e.g. Rv0953c, Rv0791c, Rv0132c, Rv2951c, Rv1855c. FASTA best: Q54379 (78-11) LINCOMYCIN PRODUCTION GENES (295 aa) opt:…	1	G	G	G	G	G	G	G	G	G	G	G	G	G	A	G	G	G	G	G	G	G	G	G	G	G
	2409888	pbpB	Mb2187c, pbpB, len: 679 aa. Equivalent to Rv2163c, len: 679 aa, from Mycobacterium tuberculosis strain H37Rv, (100.0% identity in 679 aa overlap). Probable pbpB, penicillin-binding membrane protein, similar to many bacterial PBP2 proteins e.g. P11882|PBP2_NEIME|PENA|NMA2072|NMB0413 penicillin-binding protein 2 (pbp-2) from Neisseria meningitidis (serogroups A and B) (581 aa), FASTA scores: opt: 6…	1	G	G	G	G	G	G	G	G	G	G	G	G	G	G	G	G	G	G	G	G	A	G	G	G	G
Cluster 1	2411622	pbpB	Mb2187c, pbpB, len: 679 aa. Equivalent to Rv2163c, len: 679 aa, from Mycobacterium tuberculosis strain H37Rv, (100.0% identity in 679 aa overlap). Probable pbpB, penicillin-binding membrane protein, similar to many bacterial PBP2 proteins e.g. P11882|PBP2_NEIME|PENA|NMA2072|NMB0413 penicillin-binding protein 2 (pbp-2) from Neisseria meningitidis (serogroups A and B) (581 aa), FASTA scores: opt: 6…	16	G	G	A	G	A	A	A	A	G	A	G	A	A	G	A	A	A	G	A	G	G	A	A	A	A
	2421270	conserved regulatory protein	Mb2197c, -, len: 146 aa. Equivalent to Rv2175c, len: 146 aa, from Mycobacterium tuberculosis strain H37Rv, (99.3% identity in 146 aa overlap). Conserved hypothetical protein, possibly involved in regulation. Contains possible helix-turn-helix domain at aa 31-52 (Score 1042, +2.74 SD). Equivalent to Mycobacterium leprae ML0898 putative DNA-binding protein (134 aa). FASTA scores: opt: 747; 82.090% …	1	T	T	T	T	T	T	T	T	T	T	T	T	T	T	T	T	T	C	T	T	T	T	T	T	T
	2421286	conserved regulatory protein	Mb2197c, -, len: 146 aa. Equivalent to Rv2175c, len: 146 aa, from Mycobacterium tuberculosis strain H37Rv, (99.3% identity in 146 aa overlap). Conserved hypothetical protein, possibly involved in regulation. Contains possible helix-turn-helix domain at aa 31-52 (Score 1042, +2.74 SD). Equivalent to Mycobacterium leprae ML0898 putative DNA-binding protein (134 aa). FASTA scores: opt: 747; 82.090% …	23	T	T	C	C	C	C	C	C	C	C	C	C	C	C	C	C	C	C	C	C	C	C	C	C	C
	2428583	1-acylglycerol-3-phosphate O-acyltransferase	Mb2204c, -, len: 247 aa. Equivalent to Rv2182c, len: 247 aa, from Mycobacterium tuberculosis strain H37Rv, (100.0% identity in 247 aa overlap). Probable 1-acylglycerol-3-phosphate O-acyltransferase, similar to many e.g. in Streptomyces. Contains PS00017 ATP/GTP-binding site motif A (P-loop). FASTA scores: pir||T35503 1-acylglycerol-3-phosphate O-acyltransferase (EC 2.3.1.51) homolog SC6E10.16c - …	1	C	C	C	C	C	C	C	T	C	C	C	C	C	C	C	C	C	C	C	C	C	C	C	C	C
	2436851	intergenic		1	G	G	G	G	G	G	G	G	G	G	A	G	G	G	G	G	G	G	G	G	G	G	G	G	G
	2437313	CONSERVED HYPOTHETICAL PROTEIN	Mb2214, -, len: 645 aa. Equivalent to Rv2191, len: 645 aa, from Mycobacterium tuberculosis strain H37Rv, (99.8% identity in 645 aa overlap). Conserved hypothetical protein, similar to SW:DP3A_B ACSU P13267 DNA polymerase III, alpha chain (31.3% identity in 249 aa overlap) and SW:UVRC_ECOLI P07028 excinuclease ABC subunit C (25.7% identity in 230 aa overlap). Also similar to M. tuberculosis Rv3711…	1	G	G	G	G	G	G	G	G	G	G	G	G	G	G	G	G	A	G	G	G	G	G	G	G	G
	2441878	qcrA	Mb2218, qcrA, len: 429 aa. Equivalent to Rv2195, len: 429 aa, from Mycobacterium tuberculosis strain H37Rv, (99.8% identity in 429 aa overlap). Probable qcrA, Ubiquinol-cytochrome C reductase iron-sulfur subunit (cyoB), shows some similarity to cytochrome B6-F complex iron-sulphur subunits (Rieske iron-sulfur protein); contains PS00200 Rieske iron-sulfur protein signature 2 Protein product from M…	1	T	T	T	T	T	T	T	T	T	T	T	T	T	T	T	T	T	T	T	T	C	T	T	T	T
	2452609	conserved protein	Mb2227c, -, len: 118 aa. Equivalent to Rv2204c, len: 118 aa, from Mycobacterium tuberculosis strain H37Rv, (100.0% identity in 118 aa overlap). Conserved hypothetical protein. Similar to conserved hypothetical proteins in Actinomycetes and equivalent to Mycobacterium leprae ML0871|ML0871 conserved hypothetical protein (118 aa) and to sp|P45344|YADR_HAEIN HYPOTHETICAL PROTEIN HI1723 (114 aa). FAST…	1	C	C	C	C	C	C	C	C	C	C	C	C	C	C	C	C	C	T	C	C	C	C	C	C	C
	2458822	ilvE	Mb2233c, ilvE, len: 368 aa. Equivalent to Rv2210c, len: 368 aa, from Mycobacterium tuberculosis strain H37Rv, (99.7% identity in 368 aa overlap). Probable ilvE, Branched-chain-amino-acid transaminase, highly similar to many e.g. YWAA_BACSU|P39576 from Bacillus subtilis (48.4% identity in 339 aa overlap); etc. Protein product from Mb2233c detected using shotgun mass spectrometry and SWATH mass spe…	1	C	T	C	C	C	C	C	C	C	C	C	C	C	C	C	C	C	C	C	C	C	C	C	C	C
Cluster 3	2466063	dlat	Mb2238, sucB, len: 553 aa. Equivalent to Rv2215, len: 553 aa, from Mycobacterium tuberculosis strain H37Rv, (100.0% identity in 553 aa overlap). Probable sucB, dihydrolipoamide acetyltransferase component (E2), similar to e.g. SW:O PD2_ACHLA P35489 dihydrolipoamide acetyltransferase component (E2) of pyruvate dehydrogenase complex (35.3% identity in 552 aa overlap); contains PS00189 2-oxo acid de…	4	G	G	G	G	G	G	G	G	G	G	A	G	G	A	G	G	G	A	G	G	A	G	G	G	G
	2472737	intergenic		1	A	A	A	A	A	A	A	A	A	A	A	A	A	A	A	A	A	C	A	A	A	A	A	A	A
	2481334	panB	Mb2249, panB, len: 281 aa. Equivalent to Rv2225, len: 281 aa, from Mycobacterium tuberculosis strain H37Rv, (100.0% identity in 281 aa overlap). Probable panB, 3-methyl-2-oxobutanoate hydroxymethyltransferase (EC 2.1.2.11), similar to PANB_ECOLI|P31057 3-methyl-2-oxobutanoate hydroxymethyltransferase from Escherichia coli (45.9% identity in 257 aa overlap). Protein product from Mb2249 detected us…	1	C	T	C	C	C	C	C	C	C	C	C	C	C	C	C	C	C	C	C	C	C	C	C	C	C
	2489597	vapC16	Mb2256A, len: 141 aa. Equivalent to Rv2231A len: 141 aa, from Mycobacterium tuberculosis strain H37Rv, (100.0% identity in 141 aa overlap). Transferred from H37Rv annotation using Rapid Annotation Transfer Tool (Nucleic Acids Res. 2011 May; 39(9): e57). Possible vapC16, toxin, part of toxin-antitoxin (TA) operon with Rv2231B (See Pandey and Gerdes, 2005). Nucleotide position 2505919 in the genome…	1	T	C	T	T	T	T	T	T	T	T	T	T	T	T	T	T	T	T	T	T	T	T	T	T	T
	2498844	intergenic		1	T	T	T	T	T	T	T	T	T	T	T	T	T	T	T	T	T	T	T	A	T	T	T	T	T
	2505992	CONSERVED HYPOTHETICAL PROTEIN	Mb2272, -, len: 271 aa. Equivalent to Rv2248, len: 271 aa, from Mycobacterium tuberculosis strain H37Rv, (99.6% identity in 271 aa overlap). Conserved hypothetical protein. Very similar to hypothetical Mycobacterium tuberculosis proteins Rv3517, Rv1482c, Rv3555c, Rv3714c, Rv1073. FASTA score: MTCY06G11.02c MTCY6G11 NID: g1877284 -(289 aa) opt: 366 E(): 5.3e-18; (32.1% identity in 249 aa overlap).…	1	G	G	G	G	G	G	G	G	G	G	G	G	G	G	G	G	G	A	G	G	G	G	G	G	G
	2506303	CONSERVED HYPOTHETICAL PROTEIN	Mb2272, -, len: 271 aa. Equivalent to Rv2248, len: 271 aa, from Mycobacterium tuberculosis strain H37Rv, (99.6% identity in 271 aa overlap). Conserved hypothetical protein. Very similar to hypothetical Mycobacterium tuberculosis proteins Rv3517, Rv1482c, Rv3555c, Rv3714c, Rv1073. FASTA score: MTCY06G11.02c MTCY6G11 NID: g1877284 -(289 aa) opt: 366 E(): 5.3e-18; (32.1% identity in 249 aa overlap).…	23	T	T	C	C	C	C	C	C	C	C	C	C	C	C	C	C	C	C	C	C	C	C	C	C	C
	2507588	glpD1	Mb2273c, glpD1, len: 516 aa. Equivalent to Rv2249c, len: 516 aa, from Mycobacterium tuberculosis strain H37Rv, (100.0% identity in 516 aa overlap). Probable glpD1, glycerol-3-phosphate dehydrogenase, similar to SW:GLPD_ECOLI P13035 aerobic glycerol-3-phosphate dehydrogenase (30.0% identity in 486 aa overlap) and SW:GLPA_ECOLI P13032 anaerobic glycerol-3-phosphate dehydrogenase (28.2% identity in …	1	C	T	C	C	C	C	C	C	C	C	C	C	C	C	C	C	C	C	C	C	C	C	C	C	C
	2515598	intergenic		1	G	G	G	G	G	G	G	G	G	G	G	G	G	G	G	G	G	G	G	A	G	G	G	G	G
	2518040	CONSERVED HYPOTHETICAL PROTEIN	Mb2285c, -, len: 502 aa. Equivalent to Rv2262c and Rv2261c, len: 360 aa and 140 aa, from Mycobacterium tuberculosis strain H37Rv, (94.7% identity in 357 aa overlap and 100.0% identity in 140 aa overlap). Conserved hypothetical protein, with function unknown but some similarity to N-terminal 70% of P23930|P77703|LNT_ECOLI|CUTE|B0657 APOLIPOPROTEIN N-ACYLTRANSFERASE (EC 2.3.1.-) from Escherichia co…	1	T	C	T	T	T	T	T	T	T	T	T	T	T	T	T	T	T	T	T	T	T	T	T	T	T
	2519764	Possible oxidoreductase	Mb2286, -, len: 317 aa. Equivalent to Rv2263, len: 317 aa, from Mycobacterium tuberculosis strain H37Rv, (100.0% identity in 317 aa overlap). Possible oxidoreductase (EC 1.-.-.-), similar to several oxidoreductases. Similarity suggests alternative GTG start at 10154 but then no rbs. FASTA scores: sptr|Q544 05|Q54405 PROBABLY AN NADP-DEPENDENT OXIDOREDUCTASE (297 aa) opt: 487, E(): 1.1e-23; (36.1%…	1	G	G	G	G	G	G	G	G	A	G	G	G	G	G	G	G	G	G	G	G	G	G	G	G	G
Cluster 1	2527584	cyp128	Mb2291c, cyp128, len: 489 aa. Equivalent to Rv2268c, len: 489 aa, from Mycobacterium tuberculosis strain H37Rv, (100.0% identity in 489 aa overlap). Probable cyp128, cytochrome P450 (EC 1.14.-.-), similar to (but longer than) cytochrome p-450 e.g. CPXK_SACER P3 3271 cytochrome p-450 107b1 (405 aa), FASTA scores, opt: 620, E(): 8.3e-33, (31.8% identity in 406 aa overlap); contains PS00086 Cytochro…	16	A	A	G	A	G	G	G	G	A	G	A	G	G	A	G	G	G	A	G	A	A	G	G	G	G
	2528253	lppN	Mb2293, lppN, len: 175 aa. Equivalent to Rv2270, len: 175 aa, from Mycobacterium tuberculosis strain H37Rv, (99.4% identity in 175 aa overlap). Probable lppN, lipoprotein; has appropriately positioned prokaryotic membrane lipoprotein attachment site PS00013. Mb2293 found to be expressed during exponential growth in Sauton's minimal media by RNA-sequencing (TPM > 20).	1	T	T	T	T	T	T	T	T	T	T	T	T	T	T	T	T	T	T	T	C	T	T	T	T	T
	2530195	intergenic		1	T	C	T	T	T	T	T	T	T	T	T	T	T	T	T	T	T	T	T	T	T	T	T	T	T
	2531953	cyp121	Mb2299, cyp121, len: 396 aa. Equivalent to Rv2276, len: 396 aa, from Mycobacterium tuberculosis strain H37Rv, (100.0% identity in 396 aa overlap). cyp121, cytochrome P450 (EC 1.14.-.-) (see citation below), similar to e.g. G303644 (397 aa) opt: 675, z-score: 776.4, E(): 2.7e-36, (33.7% identity in 407 aa overlap); contains PS00086 Cytochrome P450 cysteine heme-iron ligand signature, similar to MT…	1	C	C	C	C	C	C	C	C	T	C	C	C	C	C	C	C	C	C	C	C	C	C	C	C	C
Cluster 1	2543837	cdh	Mb2311, cdh, len: 260 aa. Equivalent to Rv2289, len: 260 aa, from Mycobacterium tuberculosis strain H37Rv, (100.0% identity in 260 aa overlap). Probable cdh, CDP-diacylglycerol pyrophosphatase (EC 3.6.1.26), similar to CDH_SALTY|P26219 cdp-diacylglycerol pyrophosphatase (251 aa), FASTA scores: opt: 395, E(): 5.9e-20, (33.5% identity in 221 aa overlap). Protein product from Mb2311 detected using s…	16	C	C	T	C	T	T	T	T	C	T	C	T	T	C	T	T	T	C	T	C	C	T	T	T	T
	2543877	cdh	Mb2311, cdh, len: 260 aa. Equivalent to Rv2289, len: 260 aa, from Mycobacterium tuberculosis strain H37Rv, (100.0% identity in 260 aa overlap). Probable cdh, CDP-diacylglycerol pyrophosphatase (EC 3.6.1.26), similar to CDH_SALTY|P26219 cdp-diacylglycerol pyrophosphatase (251 aa), FASTA scores: opt: 395, E(): 5.9e-20, (33.5% identity in 221 aa overlap). Protein product from Mb2311 detected using s…	23	A	A	G	G	G	G	G	G	G	G	G	G	G	G	G	G	G	G	G	G	G	G	G	G	G
	2551766	conserved protein	Mb2320, -, len: 323 aa. Equivalent to Rv2298, len: 323 aa, from Mycobacterium tuberculosis strain H37Rv, (100.0% identity in 323 aa overlap). Conserved hypothetical protein. Similar to SLR0545 Synechocystis sp, Q55493 hypothetical 34.6 kDa protein (314 aa), FASTA scores, opt: 427, E(): 1.7e-20, (39.3% identity in 303 aa overlap) and to YZAE_BACSU P46905 hypothetical protein in natb 3'region (268 …	1	A	C	A	A	A	A	A	A	A	A	A	A	A	A	A	A	A	A	A	A	A	A	A	A	A
Cluster 3	2553331	htpG	Mb2321c, htpG, len: 647 aa. Equivalent to Rv2299c, len: 647 aa, from Mycobacterium tuberculosis strain H37Rv, (100.0% identity in 647 aa overlap). htpG, probable chaperone, HSP90 familyHEAT SHOCK PROTEIN HSP90 FAMILY. Similar to HTPG_BACSU|P46208 heat shock protein htpG homologue from Bacillus subtilis (626 aa), FASTA scores: opt: 1551, E(): 0, (39.6% identity in 631 aa overlap). Contains possibl…	4	C	C	C	C	C	C	C	C	C	C	T	C	C	T	C	C	C	T	C	C	T	C	C	C	C
	2564672	intergenic		9	T	T	C	T	C	C	C	T	T	C	T	C	T	T	T	C	C	T	T	T	T	C	T	T	T
Cluster 2	2565799	intergenic		3	T	T	T	C	T	T	T	T	C	T	T	T	T	T	T	T	T	T	T	C	T	T	T	T	T
	2575902	rocE	Mb2347c, rocE, len: 476 aa. Equivalent to Rv2320c, len: 476 aa, from Mycobacterium tuberculosis strain H37Rv, (100.0% identity in 476 aa overlap). Probable rocE, cationic amino acid (especially arginine and ornithine) transporter (permease), highly similar to other amino acid transporters e.g. Q9L100|SCL6.16C PUTATIVE AMINO ACID TRANSPORTER from Streptomyces coelicolor (496 aa), FASTA scores: opt…	1	G	A	G	G	G	G	G	G	G	G	G	G	G	G	G	G	G	G	G	G	G	G	G	G	G
Cluster 3	2577548	conserved protein	Mb2350c, -, len: 302 aa. Equivalent to Rv2323c, len: 302 aa, from Mycobacterium tuberculosis strain H37Rv, (99.7% identity in 302 aa overlap). Conserved hypothetical protein, highly similar to others eg Q9FC91|2SCG58.22 CONSERVED HYPOTHETICAL PROTEIN from Streptomyces coelicolor (288 aa), FASTA scores: opt: 561, E(): 7.3e-28, (46.95% identity in 279 aa overlap); P74535|SLL1336 HYPOTHETICAL 78.3 K…	4	T	T	T	T	T	T	T	T	T	T	C	T	T	C	T	T	T	C	T	T	C	T	T	T	T
	2580226	possible transmembrane atp-binding protein abc transporter	Mb2353c, -, len: 697 aa. Equivalent to Rv2326c, len: 697 aa, from Mycobacterium tuberculosis strain H37Rv, (100.0% identity in 697 aa overlap). Putative transmembrane ATP-binding protein ABC transporter (see citation below). Equivalent to Q9CCF9|ML0848 ABC TRANSPORTER from Mycobacterium leprae (724 aa), FASTA scores: opt: 3482, E(): 2.8e-182, (76.9% identity in 697 aa overlap) and also to O32971|…	2	T	T	T	T	T	T	T	T	T	T	T	T	T	T	T	T	T	T	T	T	T	T	T	C	C
	2600249	PE_PGRS39	Mb2369c, PE_PGRS39, len: 413 aa. Equivalent to Rv2340c, len: 413 aa, from Mycobacterium tuberculosis strain H37Rv, (100.0% identity in 413 aa overlap). Member of the Mycobacterium tuberculosis PE_family, PGRS subfamily of gly-rich proteins, similar to others eg YI18_MYCTU|Q50615|Rv1818c|MTCY1A11.25 PE-PGRS FAMILY PROTEIN from Mycobacterium tuberculosis (498 aa), FASTA scores: opt: 710, E(): 1.4e-…	1	T	C	T	T	T	T	T	T	T	T	T	T	T	T	T	T	T	T	T	T	T	T	T	T	T
	2601830	lppQ	Mb2370, lppQ, len: 139 aa. Equivalent to Rv2341, len: 139 aa, from Mycobacterium tuberculosis strain H37Rv, (100.0% identity in 139 aa overlap). Probable lppQ, conserved lipoprotein, showing some similarity with Rv1228|O33224|LPQX|MTCI61.11 from Mycobacterium tuberculosis (185 aa), FASTA scores: opt: 155; E(): 0.0073; (31.9% identity in 116 aa overlap). Also shows few similarity with P29228|VLPA_…	3	A	A	A	A	A	A	A	A	A	A	A	A	A	A	C	A	A	A	C	A	A	A	C	A	A
	2615331	LONG (C50) CHAIN Z-ISOPRENYL DIPHOSPHATE SYNTHASE (Z-DECAPRENYL DIPHOSPHATE SYNTHASE)	Mb2382c, -, len: 296 aa. Equivalent to Rv2361c, len: 296 aa, from Mycobacterium tuberculosis strain H37Rv, (100.0% identity in 296 aa overlap). Long (C50) chain Z-isoprenyl diphosphate synthase (EC 2.5.1.-) (see citation below), equivalent to UPPS_MYCLE|ML0634|B1937_F2_65|P38119 UNDECAPRENYL PYROPHOSPHATE SYNTHETASE from Mycobacterium leprae (296 aa), FASTA scores: opt: 1789, E(): 1.8e-97, (86.5%…	23	T	T	C	C	C	C	C	C	C	C	C	C	C	C	C	C	C	C	C	C	C	C	C	C	C
Cluster 3	2615909	LONG (C50) CHAIN Z-ISOPRENYL DIPHOSPHATE SYNTHASE (Z-DECAPRENYL DIPHOSPHATE SYNTHASE)	Mb2382c, -, len: 296 aa. Equivalent to Rv2361c, len: 296 aa, from Mycobacterium tuberculosis strain H37Rv, (100.0% identity in 296 aa overlap). Long (C50) chain Z-isoprenyl diphosphate synthase (EC 2.5.1.-) (see citation below), equivalent to UPPS_MYCLE|ML0634|B1937_F2_65|P38119 UNDECAPRENYL PYROPHOSPHATE SYNTHETASE from Mycobacterium leprae (296 aa), FASTA scores: opt: 1789, E(): 1.8e-97, (86.5%…	4	C	C	C	C	C	C	C	C	C	C	T	C	C	T	C	C	C	T	C	C	T	C	C	C	C
	2619526	CONSERVED HYPOTHETICAL PROTEIN	Mb2386c, -, len: 113 aa. Equivalent to Rv2365c, len: 113 aa, from Mycobacterium tuberculosis strain H37Rv, (100.0% identity in 113 aa overlap). Conserved hypothetical protein, highly similar to Q49767|ML0630|B1937_F3_101|CAC30138 Hypothetical protein from Mycobacterium leprae (108 aa), FASTA scores: opt: 426, E(): 1.4e-18, (67.9% identity in 106 aa overlap). Also highly similar to Q9RDF3|SCC77.05…	7	C	C	C	T	C	C	C	C	T	C	T	C	C	T	C	C	C	T	C	T	T	C	C	C	C
	2622884	CONSERVED HYPOTHETICAL PROTEIN	Mb2391c, -, len: 437 aa. Equivalent to Rv2370c, len: 437 aa, from Mycobacterium tuberculosis strain H37Rv, (100.0% identity in 437 aa overlap). Conserved hypothetical protein, member of family proteins from Mycobacterium tuberculosis with Rv1453|MTCY493_01c|O06807 CONSERVED HYPOTHETICAL PROTEIN from Mycobacterium tuberculosis (432 aa), FASTA scores: opt: 1943, E(): 9.4e-115, (69.9% identity in 40…	1	T	T	T	T	T	T	T	T	T	T	T	T	T	C	T	T	T	T	T	T	T	T	T	T	T
	2622955	CONSERVED HYPOTHETICAL PROTEIN	Mb2391c, -, len: 437 aa. Equivalent to Rv2370c, len: 437 aa, from Mycobacterium tuberculosis strain H37Rv, (100.0% identity in 437 aa overlap). Conserved hypothetical protein, member of family proteins from Mycobacterium tuberculosis with Rv1453|MTCY493_01c|O06807 CONSERVED HYPOTHETICAL PROTEIN from Mycobacterium tuberculosis (432 aa), FASTA scores: opt: 1943, E(): 9.4e-115, (69.9% identity in 40…	3	T	T	T	T	T	T	T	T	T	T	T	T	T	T	C	T	T	T	C	T	T	T	C	T	T
	2624358	PE_PGRS40	Mb2392, PE_PGRS40, len: 61 aa. Equivalent to Rv2371, len: 61 aa, from Mycobacterium tuberculosis strain H37Rv, (100.0% identity in 61 aa overlap). Short protein, member of the Mycobacterium tuberculosis PE family, PGRS subfamily of gly-rich proteins, highly similar to N-terminal part of others e.g. AAK44356|MT0132 PE_PGRS FAMILY PROTEIN from Mycobacterium tuberculosis strain CDC1551 (561 aa), FAS…	1	G	G	G	G	G	G	G	G	G	G	G	G	G	G	G	G	G	T	G	G	G	G	G	G	G
Cluster 3	2660581	ggtB	Mb2415, ggtB, len: 643 aa. Equivalent to Rv2394, len: 643 aa, from Mycobacterium tuberculosis strain H37Rv, (99.8% identity in 643 aa overlap). Probable ggtB, gamma-glutamyltranspeptidase precursor (EC 2.3.2.2), similar to many e.g. Q9KVF2|VC0194 from Vibrio cholerae (588 aa), FASTA scores: opt: 943, E(): 7.5e-47, (40.0% identity in 597 aa overlap); O69935|SC3C8.26 from Streptomyces coelicolor (6…	4	C	C	C	C	C	C	C	C	C	C	T	C	C	T	C	C	C	T	C	C	T	C	C	C	C
	2669242	subI	Mb2422c, subI, len: 356 aa. Equivalent to Rv2400c, len: 356 aa, from Mycobacterium tuberculosis strain H37Rv, (100.0% identity in 356 aa overlap). Probable subI, sulfate-binding lipoprotein component of sulfate transport system (see citations below), equivalent to Q9CCN3|SUBI|ML0615 (alias Q49748|B1937_F1_11, 358 aa) PUTATIVE SULPHATE-BINDING PROTEIN from Mycobacterium leprae (348 aa), FASTA scor…	1	G	G	G	G	G	G	G	G	G	G	G	G	G	G	G	G	G	G	G	A	G	G	G	G	G
	2671263	conserved protein	Mb2425, -, len: 642 aa. Equivalent to Rv2402, len: 642 aa, from Mycobacterium tuberculosis strain H37Rv, (100.0% identity in 642 aa overlap). Conserved hypothetical protein, highly similar to others e.g. 9X8C4|SCE36.11c CONSERVED HYPOTHETICAL PROTEIN (FRAGMENT) from Streptomyces coelicolor (612 aa), FASTA scores: opt: 1283, E(): 6.5e-75, (41.9% identity in 623 aa overlap); Q9RJ38|SCI8.15 HYPOTHET…	1	G	G	G	G	G	G	G	G	G	G	G	G	G	G	G	G	G	G	G	A	G	G	G	G	G
	2671955	conserved protein	Mb2425, -, len: 642 aa. Equivalent to Rv2402, len: 642 aa, from Mycobacterium tuberculosis strain H37Rv, (100.0% identity in 642 aa overlap). Conserved hypothetical protein, highly similar to others e.g. 9X8C4|SCE36.11c CONSERVED HYPOTHETICAL PROTEIN (FRAGMENT) from Streptomyces coelicolor (612 aa), FASTA scores: opt: 1283, E(): 6.5e-75, (41.9% identity in 623 aa overlap); Q9RJ38|SCI8.15 HYPOTHET…	1	A	A	A	G	A	A	A	A	A	A	A	A	A	A	A	A	A	A	A	A	A	A	A	A	A
	2672371	conserved protein	Mb2425, -, len: 642 aa. Equivalent to Rv2402, len: 642 aa, from Mycobacterium tuberculosis strain H37Rv, (100.0% identity in 642 aa overlap). Conserved hypothetical protein, highly similar to others e.g. 9X8C4|SCE36.11c CONSERVED HYPOTHETICAL PROTEIN (FRAGMENT) from Streptomyces coelicolor (612 aa), FASTA scores: opt: 1283, E(): 6.5e-75, (41.9% identity in 623 aa overlap); Q9RJ38|SCI8.15 HYPOTHET…	1	G	G	G	G	G	G	G	G	G	G	G	G	G	G	G	G	G	G	G	A	G	G	G	G	G
	2680016	conserved protein	Mb2433c, -, len: 325 aa. Equivalent to Rv2410c, len: 325 aa, from Mycobacterium tuberculosis strain H37Rv, (100.0% identity in 325 aa overlap). Conserved hypothetical protein, equivalent to Q49770|CAC30114|ML0606 CONSERVED HYPOTHETICAL PROTEIN from Mycobacterium leprae (325 aa), FASTA scores: opt: 1928, E(): 3.5e-117, (90.75% identity in 325 aa overlap). Also some similarity with other hypothetic…	2	G	G	G	G	G	G	G	G	G	G	G	G	G	G	G	G	G	G	G	G	G	G	G	A	A
	2687748	eis	Mb2439c, -, len: 408 aa. Equivalent to Rv2416c, len: 408 aa, from Mycobacterium tuberculosis strain H37Rv, (99.8% identity in 408 aa overlap). Conserved hypothetical protein, sharing similarity with Q9F309|SCC80.10 HYPOTHETICAL 44.7 KDA PROTEIN from Streptomyces coelicolor (413 aa), FASTA scores: opt: 382, E(): 1e-16, (31.45% identity in 407 aa overlap); Q9K4F4|SCD66.23 CONSERVED HYPOTHETICAL PRO…	1	T	T	T	T	T	T	T	T	T	T	T	T	T	T	T	T	T	T	T	C	T	T	T	T	T
	2692326	HYPOTHETICAL PROTEIN	Mb2446, -, len: 348 aa. Equivalent to Rv2423, len: 348 aa, from Mycobacterium tuberculosis strain H37Rv, (100.0% identity in 348 aa overlap). Hypothetical unknown protein. Protein product from Mb2446 detected using SWATH mass spectrometry. Mb2446 found to be expressed during exponential growth in Sauton's minimal media by RNA-sequencing.	1	A	G	A	A	A	A	A	A	A	A	A	A	A	A	A	A	A	A	A	A	A	A	A	A	A
	2708001	nadE	Mb2464c, nadE, len: 679 aa. Equivalent to Rv2438c, len: 679 aa, from Mycobacterium tuberculosis strain H37Rv, (100.0% identity in 679 aa overlap). nadE, glutamine-dependent NAD(+) synthetase (EC 6.3.5.1) (see citation below), equivalent to Q9CBZ6|NADE_MYCLE|ML1463 Glutamine-dependent NAD(+) synthetase from Mycobacterium leprae (680 aa), FASTA scores: opt: 3877, E(): 0. Also similar to others e.g.…	1	T	T	T	T	T	T	T	T	T	T	T	T	T	T	T	T	T	T	T	G	T	T	T	T	T
Cluster 1	2709615	intergenic		16	C	C	T	C	T	T	T	T	C	T	C	T	T	C	T	T	T	C	T	C	C	T	T	T	T
	2721514	valS	Mb2475c, valS, len: 876 aa. Equivalent to Rv2448c, len: 876 aa, from Mycobacterium tuberculosis strain H37Rv, (100.0% identity in 876 aa overlap). Probable valS, valyl-tRNA synthetases (EC 6.1.1.9), equivalent to Q9CBY7|VALS|ML1472 VALYL-TRNA SYNTHASE from Mycobacterium leprae (886 aa), FASTA scores: opt: 5181,E(): 0, (85.4% identity in 876 aa overlap). Also highly similar to others e.g. O06851|S…	1	T	C	T	T	T	T	T	T	T	T	T	T	T	T	T	T	T	T	T	T	T	T	T	T	T
Cluster 1	2735761	clpP1	Mb2488c, clpP1, len: 200 aa. Equivalent to Rv2461c, len: 200 aa, from Mycobacterium tuberculosis strain H37Rv, (100.0% identity in 200 aa overlap). Probable clpP1, ATP-dependent clp protease proteolytic subunit 1 (EC 3.4.21.92), equivalent to Q9CBY3|CLP1_MYCLE ATP-DEPENDENT CLP PROTEASE PROTEOLYTIC SUBUNIT from Mycobacterium leprae (224 aa), FASTA scores: opt: 1226, E(): 1.3e-71, (95.0% identity …	16	A	A	G	A	G	G	G	G	A	G	A	G	G	A	G	G	G	A	G	A	A	G	G	G	G
	2744039	pepN	Mb2494, pepN, len: 861 aa. Equivalent to Rv2467, len: 861 aa, from Mycobacterium tuberculosis strain H37Rv, (100.0% identity in 861 aa overlap). Probable pepN, aminopeptidase N (EC 3.4.11.2), equivalent to Q9CBX9|ML1486 PROBABLE AMINOPEPTIDASE from Mycobacterium leprae (862 aa), FASTA scores: opt: 4751,E(): 0, (83.3% identity in 862 aa overlap). Also highly similar to others e.g. Q11010|AMPN_STRL…	1	T	T	T	T	T	T	T	T	T	T	T	T	T	T	T	T	T	C	T	T	T	T	T	T	T
	2759429	plsB2	Mb2507c, plsB2, len: 789 aa. Equivalent to Rv2482c, len: 789 aa, from Mycobacterium tuberculosis strain H37Rv, (99.7% identity in 789 aa overlap). Probable plsB2, glycerol-3-phosphate acyltransferase (EC 2.3.1.15), highly similar to Q9X7B0|PLSB_MYCLE PROBABLE GLYCEROL-3-PHOSPHATE ACYLTRANSFERASE from Mycobacterium leprae (775 aa), FASTA scores: opt: 4210, E(): 0, (80.7% identity in 783 aa overlap…	1	G	G	G	A	G	G	G	G	G	G	G	G	G	G	G	G	G	G	G	G	G	G	G	G	G
	2760391	plsB2	Mb2507c, plsB2, len: 789 aa. Equivalent to Rv2482c, len: 789 aa, from Mycobacterium tuberculosis strain H37Rv, (99.7% identity in 789 aa overlap). Probable plsB2, glycerol-3-phosphate acyltransferase (EC 2.3.1.15), highly similar to Q9X7B0|PLSB_MYCLE PROBABLE GLYCEROL-3-PHOSPHATE ACYLTRANSFERASE from Mycobacterium leprae (775 aa), FASTA scores: opt: 4210, E(): 0, (80.7% identity in 783 aa overlap…	1	G	A	G	G	G	G	G	G	G	G	G	G	G	G	G	G	G	G	G	G	G	G	G	G	G
	2767513	PE_PGRS42b	Mb2513c, PE_PGRS42b, len: 315 aa. Similar to middle section of Rv2487c, len: 694 aa, from Mycobacterium tuberculosis strain H37Rv, (99.3% identity in 284 aa overlap). Member of the Mycobacterium tuberculosis PE family, PGRS subfamily of Gly-rich proteins, similar to many e.g. AAK47245|MT2919 PE_PGRS family protein from Mycobacterium tuberculosis strain CDC1515 (663 aa), FASTA scores: opt: 2317, E…	1	C	T	C	C	C	C	C	C	C	C	C	C	C	C	C	C	C	C	C	C	C	C	C	C	C
	2770688	PROBABLE TRANSCRIPTIONAL REGULATORY PROTEIN (LUXR-FAMILY)	Mb2515c, -, len: 1137 aa. Equivalent to Rv2488c, len: 1137 aa, from Mycobacterium tuberculosis strain H37Rv, (100.0% identity in 1137 aa overlap). Probable transcriptional regulatory protein, belonging to luxR family, similar to many in Mycobacterium tuberculosis e.g. AAK44621|MT0399 from strain CDC1551 (1092 aa) FASTA scores: opt: 3767, E(): 1.8e-211, (56.75% identity in 1093 aa overlap); O53720…	23	G	G	A	A	A	A	A	A	A	A	A	A	A	A	A	A	A	A	A	A	A	A	A	A	A
	2790525	scoA	Mb2532c, scoA, len: 248 aa. Equivalent to Rv2504c, len: 248 aa, from Mycobacterium tuberculosis strain H37Rv, (100.0% identity in 248 aa overlap). Probable scoA, succinyl-CoA:3-ketoacid-Coenzyme A transferase, alpha subunit (3-oxo acid:CoA transferase) (EC 2.8.3.6). Highly similar to others e.g. Q9XAM7|SC4C6.13c from Streptomyces coelicolor (260 aa), FASTA scores: opt: 1130, E(): 2.2e-64, (69.9% …	1	T	T	T	T	T	T	T	T	T	T	T	T	T	T	T	T	T	T	T	T	G	T	T	T	T
	2792203	fadD35	Mb2533c, fadD35, len: 547 aa. Equivalent to Rv2505c, len: 547 aa, from Mycobacterium tuberculosis strain H37Rv, (100.0% identity in 547 aa overlap). Probable fadD35, fatty-acid-CoA synthetase (EC 6.2.1.-), highly similar to many e.g. Q9Z5A6|SC2G5.17 from Streptomyces coelicolor (541 aa), FASTA scores: opt: 2202, E(): 8e-131, (61.55% identity in 528 aa overlap); Q9F9U4|FADD from Pseudomonas stutze…	1	G	C	G	G	G	G	G	G	G	G	G	G	G	G	G	G	G	G	G	G	G	G	G	G	G
	2792701	fadD35	Mb2533c, fadD35, len: 547 aa. Equivalent to Rv2505c, len: 547 aa, from Mycobacterium tuberculosis strain H37Rv, (100.0% identity in 547 aa overlap). Probable fadD35, fatty-acid-CoA synthetase (EC 6.2.1.-), highly similar to many e.g. Q9Z5A6|SC2G5.17 from Streptomyces coelicolor (541 aa), FASTA scores: opt: 2202, E(): 8e-131, (61.55% identity in 528 aa overlap); Q9F9U4|FADD from Pseudomonas stutze…	1	G	A	G	G	G	G	G	G	G	G	G	G	G	G	G	G	G	G	G	G	G	G	G	G	G
Cluster 2	2793790	POSSIBLE CONSERVED PROLINE RICH MEMBRANE PROTEIN	Mb2535, -, len: 273 aa. Equivalent to Rv2507, len: 273 aa, from Mycobacterium tuberculosis strain H37Rv, (100.0% identity in 273 aa overlap). Possible conserved pro-rich membrane protein (N-terminal half is Proline-rich), highly similar to Q9CCU3|ML0431 PUTATIVE MEMBRANE PROTEIN from Mycobacterium leprae (259 aa) (alias O07711|MLCL383.38c but longer 2 aa), FASTA scores: opt: 968, E(): 1.4e-31, (6…	3	G	G	G	C	G	G	G	G	C	G	G	G	G	G	G	G	G	G	G	C	G	G	G	G	G
	2794171	POSSIBLE CONSERVED PROLINE RICH MEMBRANE PROTEIN	Mb2535, -, len: 273 aa. Equivalent to Rv2507, len: 273 aa, from Mycobacterium tuberculosis strain H37Rv, (100.0% identity in 273 aa overlap). Possible conserved pro-rich membrane protein (N-terminal half is Proline-rich), highly similar to Q9CCU3|ML0431 PUTATIVE MEMBRANE PROTEIN from Mycobacterium leprae (259 aa) (alias O07711|MLCL383.38c but longer 2 aa), FASTA scores: opt: 968, E(): 1.4e-31, (6…	1	A	G	A	A	A	A	A	A	A	A	A	A	A	A	A	A	A	A	A	A	A	A	A	A	A
	2809568	CONSERVED HYPOTHETICAL PROTEIN	Mb2551c, -, len: 470 aa. Equivalent to Rv2522c, len: 470 aa, from Mycobacterium tuberculosis strain H37Rv, (100.0% identity in 470 aa overlap). Conserved hypothetical protein, equivalent, but longer 20 aa, to Q9X7E4|ML1193|MLCB458.08 from HYPOTHETICAL 46.6 KDA PROTEIN Mycobacterium leprae (442 aa), FASTA scores: opt: 2521, E(): 4.1e-142, (86.35% identity in 440 aa overlap). Also similar to variou…	7	C	C	C	T	C	C	C	C	T	C	T	C	C	T	C	C	C	T	C	T	T	C	C	C	C
	2813705	fas	Mb2553c, fas, len: 3069 aa. Equivalent to Rv2524c, len: 3069 aa, from Mycobacterium tuberculosis strain H37Rv, (100.0% identity in 3069 aa overlap). Probable fas, Fatty Acid Synthase (EC 2.3.1.-), equivalent to Q9X7E2|FAS|ML1191 PUTATIVE TYPE I FATTY ACID SYNTHASE from Mycobacterium leprae (3076 aa), FASTA scores: opt: 17484, E(): 0, (85.8% identity in 3081 aa overlap). Also similar to others e.g…	1	A	A	A	A	A	A	A	A	A	A	A	A	A	A	A	A	A	G	A	A	A	A	A	A	A
	2814534	fas	Mb2553c, fas, len: 3069 aa. Equivalent to Rv2524c, len: 3069 aa, from Mycobacterium tuberculosis strain H37Rv, (100.0% identity in 3069 aa overlap). Probable fas, Fatty Acid Synthase (EC 2.3.1.-), equivalent to Q9X7E2|FAS|ML1191 PUTATIVE TYPE I FATTY ACID SYNTHASE from Mycobacterium leprae (3076 aa), FASTA scores: opt: 17484, E(): 0, (85.8% identity in 3081 aa overlap). Also similar to others e.g…	1	C	C	C	C	C	C	C	C	C	C	T	C	C	C	C	C	C	C	C	C	C	C	C	C	C
	2817597	fas	Mb2553c, fas, len: 3069 aa. Equivalent to Rv2524c, len: 3069 aa, from Mycobacterium tuberculosis strain H37Rv, (100.0% identity in 3069 aa overlap). Probable fas, Fatty Acid Synthase (EC 2.3.1.-), equivalent to Q9X7E2|FAS|ML1191 PUTATIVE TYPE I FATTY ACID SYNTHASE from Mycobacterium leprae (3076 aa), FASTA scores: opt: 17484, E(): 0, (85.8% identity in 3081 aa overlap). Also similar to others e.g…	2	G	G	G	G	G	G	G	G	G	G	G	G	G	G	G	G	G	G	G	G	G	G	G	T	T
	2822573	vapc17	Mb2556, -, len: 133 aa. Equivalent to Rv2527, len: 133 aa, from Mycobacterium tuberculosis strain H37Rv, (100.0% identity in 133 aa overlap). Hypothetical protein, showing some similarity to hypothetical proteins from Mycobacterium tuberculosis e.g. P95007|MTCY159.10c|Rv2546 (137 aa), FASTA scores: opt: 206, E(): 1.4e-07, (38.0% identity in 100 aa overlap); O33299|MTV002.22c|Rv2757c (138 aa), FAS…	1	C	T	C	C	C	C	C	C	C	C	C	C	C	C	C	C	C	C	C	C	C	C	C	C	C
	2830347	efp	Mb2563c, efp, len: 187 aa. Equivalent to Rv2534c, len: 187 aa, from Mycobacterium tuberculosis strain H37Rv, (100.0% identity in 187 aa overlap). Probable efp, elongation factor P, equivalent to Q9CCS0|EFP|ML0522 ELONGATION FACTOR P from Mycobacterium leprae (187 aa), FASTA scores: opt: 1158, E(): 2.1e-67, (94.1% identity in 186 aa overlap). Also highly similar to many e.g. Q45288|EFP_CORGL from …	1	T	T	T	T	T	T	T	T	T	T	T	T	T	T	T	T	T	T	T	T	C	T	T	T	T
	2834897	aroF	Mb2569c, aroF, len: 401 aa. Equivalent to Rv2540c, len: 401 aa, from Mycobacterium tuberculosis strain H37Rv, (100.0% identity in 401 aa overlap). Probable aroF (alternate gene name: aroC), chorismate synthase (EC 4.2.3.5), equivalent to Q9CCS6|AROF|ML0516 PUTATIVE CHORISMATE SYNTHASE from Mycobacterium leprae (407 aa), FASTA scores: opt: 2278, E(): 6.2e-123, (88.05% identity in 401 aa overlap). …	1	G	G	G	G	G	G	G	G	A	G	G	G	G	G	G	G	G	G	G	G	G	G	G	G	G
Cluster 2	2840752	vapc19	Mb2578, -, len: 125 aa. Equivalent to Rv2548, len: 125 aa, from Mycobacterium tuberculosis strain H37Rv, (100.0% identity in 125 aa overlap). Conserved hypothetical protein. Some similarity to various proteins e.g. P71665|Rv1397c|MTCY21B4.14c HYPOTHETICAL 15.0 KDA PROTEIN from Mycobacterium tuberculosis (133 aa), FASTA scores: opt: 265, E(): 7.1e-12, (42.3% identity in 123 aa overlap); Q97WY5|SSO…	3	T	T	T	C	T	T	T	T	C	T	T	T	T	T	T	T	T	T	T	C	T	T	T	T	T
	2856919	conserved protein	Mb2594, -, len: 583 aa. Equivalent to Rv2565, len: 583 aa, from Mycobacterium tuberculosis strain H37Rv, (100.0% identity in 583 aa overlap). Conserved hypothetical protein, similar in part to Q9A6C3|CC2171 HYPOTHETICAL PROTEIN from Caulobacter crescentus (610 aa), FASTA scores: opt: 765, E(): 2.8e-37, (32.15% identity in 575 aa overlap). C-terminus also highly similar to various bacterial protei…	1	G	G	G	G	G	G	G	G	G	G	G	G	G	G	G	G	G	G	G	G	G	A	G	G	G
	2863189	CONSERVED HYPOTHETICAL ALANINE AND LEUCINE RICH PROTEIN	Mb2597, -, len: 884 aa. Equivalent to Rv2567, len: 884 aa, from Mycobacterium tuberculosis strain H37Rv, (99.9% identity in 884 aa overlap). Conserved hypothetical ala-, leu-rich protein, equivalent to O53121|ML2679|MLCB1913.13 HYPOTHETICAL PROTEIN from Mycobacterium leprae (893 aa), FASTA scores: opt: 4326, E(): 0, (75.2% identity in 883 aa overlap); and similar to Q49755|YO11_MYCLE|ML0605|MLCL5…	1	G	A	G	G	G	G	G	G	G	G	G	G	G	G	G	G	G	G	G	G	G	G	G	G	G
Cluster 3	2866756	CONSERVED HYPOTHETICAL PROTEIN	Mb2600, -, len: 129 aa. Equivalent to Rv2570, len: 129 aa, from Mycobacterium tuberculosis strain H37Rv, (100.0% identity in 129 aa overlap). Conserved hypothetical protein, similar to Q98GQ7|MLR3218 HYPOTHETICAL PROTEIN from Rhizobium loti (Mesorhizobium loti) (133 aa), FASTA scores: opt: 174, E(): 9.6e-05, (32.25% identity in 124 aa overlap); Q9A390|CC3314 HYPOTHETICAL PROTEIN from Caulobacter …	4	G	G	G	G	G	G	G	G	G	G	A	G	G	A	G	G	G	A	G	G	A	G	G	G	G
	2870111	CONSERVED HYPOTHETICAL PROTEIN	Mb2603, -, len: 246 aa. Equivalent to Rv2573, len: 246 aa, from Mycobacterium tuberculosis strain H37Rv, (100.0% identity in 246 aa overlap). Conserved hypothetical protein, similar to various proteins e.g. Q9ABG6|CC0261 HYPOTHETICAL PROTEIN from Caulobacter crescentus (290 aa), FASTA scores: opt: 516, E(): 5.8e-26, (40.1% identity in 237 aa overlap); Q99R37|SA2393 HYPOTHETICAL PROTEIN (similar t…	1	C	A	C	C	C	C	C	C	C	C	C	C	C	C	C	C	C	C	C	C	C	C	C	C	C
	2870184	CONSERVED HYPOTHETICAL PROTEIN	Mb2603, -, len: 246 aa. Equivalent to Rv2573, len: 246 aa, from Mycobacterium tuberculosis strain H37Rv, (100.0% identity in 246 aa overlap). Conserved hypothetical protein, similar to various proteins e.g. Q9ABG6|CC0261 HYPOTHETICAL PROTEIN from Caulobacter crescentus (290 aa), FASTA scores: opt: 516, E(): 5.8e-26, (40.1% identity in 237 aa overlap); Q99R37|SA2393 HYPOTHETICAL PROTEIN (similar t…	1	G	G	G	G	G	G	G	G	G	G	G	G	G	G	G	G	G	A	G	G	G	G	G	G	G
	2875365	CONSERVED HYPOTHETICAL PROTEIN	Mb2609c, -, len: 340 aa. Equivalent to Rv2578c, len: 340 aa, from Mycobacterium tuberculosis strain H37Rv, (100.0% identity in 340 aa overlap). Conserved hypothetical protein, highly similar to hypothetical proteins (conserved or not) e.g. Q9ZBJ3|SC9C7.17c from Streptomyces coelicolor (348 aa), FASTA scores: opt: 998, E(): 1.6e-55, (47.6% identity in 355 aa overlap); Q9I763|PA0069 from Pseudomona…	1	G	G	G	G	G	G	G	G	G	G	G	G	G	G	G	G	G	G	A	G	G	G	G	G	G
	2880382	relA	Mb2614c, relA, len: 790 aa. Equivalent to Rv2583c, len: 790 aa, from Mycobacterium tuberculosis strain H37Rv, (100.0% identity in 790 aa overlap). Probable relA, GTP pyrophosphokinase (EC 2.7.6.5), equivalent to Q49640|RELA_MYCLE|ML0491|MLCB1259.09|B1177_C1_168 PROBABLE GTP PYROPHOSPHOKINASE from Mycobacterium leprae (787 aa), FASTA scores: opt: 4834, E(): 0, (93.4% identity in 790 aa overlap). A…	1	T	T	T	T	T	T	T	T	T	T	T	T	T	T	T	T	T	G	T	T	T	T	T	T	T
	2883245	POSSIBLE CONSERVED LIPOPROTEIN	Mb2616c, -, len: 557 aa. Equivalent to Rv2585c, len: 557 aa, from Mycobacterium tuberculosis strain H37Rv, (99.8% identity in 557 aa overlap). Possible conserved lipoprotein precursor, possibly attached to the membrane by a lipid anchor and substrate-binding protein involved in transport, equivalent to Q49646|YP85_MYCLE|ML0489|MLCB1259.07|B1177_C2_197 HYPOTHETICAL LIPOPROTEIN PRECURSOR from Mycob…	1	T	C	T	T	T	T	T	T	T	T	T	T	T	T	T	T	T	T	T	T	T	T	T	T	T
	2890104	fadD9	Mb2621, fadD9, len: 1168 aa. Equivalent to Rv2590, len: 1168 aa, from Mycobacterium tuberculosis strain H37Rv, (99.8% identity in 1168 aa overlap). Probable fadD9, fatty-acid-CoA synthetase (EC 6.2.1.-), highly similar to O69484|FADD9 (alias Q9CCT4|FADD9|ML0484 but longer 14 aa) PUTATIVE ACYL-COA SYNTHETASE from Mycobacterium leprae (1174 aa), FASTA scores: opt: 5247, E(): 0, (68.0% identity in 1…	1	A	A	A	A	A	A	A	A	A	A	A	A	A	A	A	A	A	G	A	A	A	A	A	A	A
	2895721	ruvB	Mb2623c, ruvB, len: 344 aa. Equivalent to Rv2592c, len: 344 aa, from Mycobacterium tuberculosis strain H37Rv, (100.0% identity in 344 aa overlap). Probable ruvB, Holliday junction binding protein (EC 3.6.1.-) (see first citation below), equivalent to P40833|RUVB_MYCLE|ML0483|B1177_C3_227 HOLLIDAY JUNCTION DNA HELICASE from Mycobacterium leprae (349 aa), FASTA scores: opt: 2059, E(): 2.1e-106, (94…	1	C	C	C	C	C	C	C	C	C	C	T	C	C	C	C	C	C	C	C	C	C	C	C	C	C
	2897192	ruvC	Mb2625c, ruvC, len: 188 aa. Equivalent to Rv2594c, len: 188 aa, from Mycobacterium tuberculosis strain H37Rv, (100.0% identity in 188 aa overlap). Probable ruvC, Holliday junction resolvase (EC 3.1.22.4) (see citations below), equivalent to P40834|RUVC_MYCLE|ML0481|B1177_C3_226 CROSSOVER JUNCTION ENDODEOXYRIBONUCLEASE from Mycobacterium leprae (188 aa), FASTA scores: opt: 984, E(): 2.3e-55, (81.0…	1	A	A	A	A	A	A	A	A	A	A	G	A	A	A	A	A	A	A	A	A	A	A	A	A	A
	2907375	PPE42	Mb2640, PPE42, len: 580 aa. Equivalent to Rv2608, len: 580 aa, from Mycobacterium tuberculosis strain H37Rv, (99.8% identity in 580 aa overlap). Member of the Mycobacterium tuberculosis PPE family, highly similar to many e.g. O06828|Rv1430|MTCY493.24c from Mycobacterium tuberculosis (528 aa), FASTA scores: opt: 1004, E(): 5.9e-48, (56.05% identity in 307 aa overlap). Mb2640 found to be expressed …	1	T	C	T	T	T	T	T	T	T	T	T	T	T	T	T	T	T	T	T	T	T	T	T	T	T
	2913048	conserved protein	Mb2645c, -, len: 195 aa. Equivalent to Rv2613c, len: 195 aa, from Mycobacterium tuberculosis strain H37Rv, (100.0% identity in 195 aa overlap). Conserved hypothetical protein, equivalent to Q9CCU0|ML0455 HYPOTHETICAL PROTEIN from Mycobacterium leprae (206 aa), FASTA scores: opt: 1074, E(): 7.4e-62, (84.7% identity in 196 aa overlap); and highly similar, but longer 18 aa, to O07150|MLCL581.17c HYP…	1	C	T	C	C	C	C	C	C	C	C	C	C	C	C	C	C	C	C	C	C	C	C	C	C	C
Cluster 3	2915558	PE_PGRS45	Mb2648c, PE_PGRS45, len: 464 aa. Equivalent to Rv2615c, len: 461 aa, from Mycobacterium tuberculosis strain H37Rv, (98.7% identity in 464 aa overlap). Member of the Mycobacterium tuberculosis PE family, PGRS subfamily of gly-rich proteins, highly similar to many e.g. P71664|Rv1396c|MTCY21B4.13c from Mycobacterium tuberculosis (576 aa), FASTA scores: opt: 1629, E(): 4.8e-58, (56.65% identity in 48…	4	G	G	G	G	G	G	G	G	G	G	T	G	G	T	G	G	G	T	G	G	T	G	G	G	G
	2938505	POSSIBLE TRANSCRIPTIONAL REGULATORY PROTEIN (PROBABLY ARSR-FAMILY)	Mb2675, -, len: 126 aa. Equivalent to Rv2642, len: 126 aa, from Mycobacterium tuberculosis strain H37Rv, (100.0% identity in 126 aa overlap). Possible transcriptional regulator, arsR family, highly similar to many e.g. Q9X8X8|SCH35.28c PUTATIVE TRANSCRIPTIONAL REGULATOR from Streptomyces coelicolor (122 aa), FASTA scores: opt: 390, E(): 3.7e-19, (56.55% identity in 122 aa overlap); Q9L220|SC1A2.2…	23	C	C	T	T	T	T	T	T	T	T	T	T	T	T	T	T	T	T	T	T	T	T	T	T	T
	2939436	arsC	Mb2676, arsC, len: 498 aa. Equivalent to Rv2643, len: 498 aa, from Mycobacterium tuberculosis strain H37Rv, (99.8% identity in 498 aa overlap). Probable arsC, arsenical resistance transport integral membrane protein, highly similar or similar to others e.g. Q9L1X4|SC3D9.05 POSSIBLE ARSENIC RESISTANCE MEMBRANE TRANSPORT PROTEIN from Streptomyces coelicolor (368 aa), FASTA scores: opt: 1729, E(): 2…	1	G	G	G	G	G	G	G	G	T	G	G	G	G	G	G	G	G	G	G	G	G	G	G	G	G
	2940608	HYPOTHETICAL PROTEIN	Mb2677c, -, len: 105 aa. Equivalent to Rv2644c, len: 105 aa, from Mycobacterium tuberculosis strain H37Rv, (100.0% identity in 105 aa overlap). Hypothetical unknown protein.	1	C	C	C	C	C	C	C	C	C	C	C	C	C	C	C	T	C	C	C	C	C	C	C	C	C
	2946824	CONSERVED HYPOTHETICAL PROTEIN	Mb2689c, -, len: 369 aa. Equivalent to Rv2670c, len: 369 aa, from Mycobacterium tuberculosis strain H37Rv, (100.0% identity in 369 aa overlap). Conserved hypothetical protein, equivalent, but longer 164 aa, to O05683|MLC1351.22c HYPOTHETICAL 17.3 KDA PROTEIN from Mycobacterium leprae (160 aa), FASTA scores: opt: 847, E(): 1.2e-45, (82.4% identity in 159 aa overlap). And highly similar to Q9X824|S…	1	T	T	T	C	T	T	T	T	T	T	T	T	T	T	T	T	T	T	T	T	T	T	T	T	T
	2949303	POSSIBLE SECRETED PROTEASE	Mb2691, -, len: 528 aa. Equivalent to Rv2672, len: 528 aa, from Mycobacterium tuberculosis strain H37Rv, (99.8% identity in 528 aa overlap). Possible secreted protease (EC 3.4.-.-), equivalent to O05685|MLC1351.24|ML1339 PUTATIVE SECRETED PROTEASE from Mycobacterium leprae (525 aa), FASTA scores: opt: 2722, E(): 9.4e-140, (74.45% identity in 528 aa overlap). Also similar to several exported prote…	1	T	C	T	T	T	T	T	T	T	T	T	T	T	T	T	T	T	T	T	T	T	T	T	T	T
	2972004	PROBABLE CONSERVED INTEGRAL MEMBRANE ALANINE AND LEUCINE RICH PROTEIN	Mb2712c, -, len: 223 aa. Equivalent to Rv2693c, len: 223 aa, from Mycobacterium tuberculosis strain H37Rv, (100.0% identity in 223 aa overlap). Probable conserved integral membrane ala-, leu-rich protein, showing some similarity to O54140|SC2E9.15 HYPOTHETICAL 29.6 KDA PROTEIN from Streptomyces coelicolor (272 aa), FASTA scores: opt: 212, E(): 4.3e-06, (23.5% identity in 247 aa overlap). Mb2712c …	1	A	G	A	A	A	A	A	A	A	A	A	A	A	A	A	A	A	A	A	A	A	A	A	A	A
Cluster 3	2989278	POSSIBLE HYDROLASE	Mb2734, -, len: 341 aa. Equivalent to Rv2715, len: 341 aa, from Mycobacterium tuberculosis strain H37Rv, (100.0% identity in 341 aa overlap). Possible hydrolase (EC 3.-.-.-), showing some similarity with other hydrolases e.g. Q9I5B0|PA0829 PROBABLE HYDROLASE from Pseudomonas aeruginosa (313 aa), FASTA scores: opt: 336, E(): 9.9e-14, (28.05% identity in 289 aa overlap); BAB55888 HYDROLASE (FRAGMEN…	4	G	G	G	G	G	G	G	G	G	G	A	G	G	A	G	G	G	A	G	G	A	G	G	G	G
	3012724	CONSERVED HYPOTHETICAL CYSTEINE RICH PROTEIN (FRAGMENT)	Mb2757, -, len: 57 aa. Equivalent to Rv2737A, len: 57 aa, from Mycobacterium tuberculosis strain H37Rv, (100.0% identity in 57 aa overlap). Conserved hypothetical cys-rich protein (possibly gene fragment), similar to central part of AJ243803_1|glgA from Streptomyces coelicolor glgA (181 aa), FASTA scores: opt: 210, E(): 6.1e-09, (59.25% identity in 54 aa overlap). Mb2757 found to be expressed dur…	1	G	G	G	G	G	G	G	G	G	G	G	G	G	G	G	G	G	G	G	G	A	G	G	G	G
	3019158	intergenic		1	A	A	A	A	A	A	A	A	A	A	A	A	A	A	A	A	A	A	A	C	A	A	A	A	A
Cluster 1	3026328	CONSERVED HYPOTHETICAL PROTEIN	Mb2773c, -, len: 558 aa. Equivalent to Rv2752c, len: 558 aa, from Mycobacterium tuberculosis strain H37Rv, (100.0% identity in 558 aa overlap). Conserved hypothetical protein, equivalent to Q9CBW5|ML1512 HYPOTHETICAL PROTEIN from Mycobacterium leprae (558 aa), FASTA scores: opt: 3301, E(): 1.2e-195, (89.05% identity in 558 aa overlap). Also highly similar to other hypothetical proteins from a wid…	16	A	A	G	A	G	G	G	G	A	G	A	G	G	A	G	G	G	A	G	A	A	G	G	G	G
	3054056	lppU	Mb2807c, lppU, len: 171 aa. Equivalent to Rv2784c, len: 171 aa, from Mycobacterium tuberculosis strain H37Rv, (100.0% identity in 171 aa overlap). Probable lppU, lipoprotein, sharing no homology with other proteins. Contains signal sequence and appropriately positioned PS00013 Prokaryotic membrane lipoprotein lipid attachment site. Protein product from Mb2807c detected using SWATH mass spectromet…	3	C	C	C	C	C	C	C	C	C	C	C	C	C	C	T	C	C	C	T	C	C	C	T	C	C
	3056430	CONSERVED HYPOTHETICAL ALANINE RICH PROTEIN	Mb2810, -, len: 587 aa. Equivalent to Rv2787, len: 587 aa, from Mycobacterium tuberculosis strain H37Rv, (100.0% identity in 587 aa overlap). Conserved hypothetical ala-rich protein, equivalent to Q9CCI1|ML0798 HYPOTHETICAL PROTEIN from Mycobacterium leprae (592 aa), FASTA scores: opt: 2994, E(): 6.9e-179, (76.5% identity in 587 aa overlap); and similar in part to other proteins from Mycobacteriu…	1	C	C	C	C	C	C	C	C	C	C	C	C	C	T	C	C	C	C	C	C	C	C	C	C	C
	3062563	POSSIBLE RESOLVASE	Mb2815c, -, len: 193 aa. Equivalent to Rv2792c, len: 193 aa, from Mycobacterium tuberculosis strain H37Rv, (99.0% identity in 193 aa overlap). Possible IS1602 resolvase, highly similar to many from Mycobacterium tuberculosis e.g. O07773|Rv0605|MTCY19H5.17c POSSIBLE RESOLVASE (202 aa), FASTA scores: opt: 1040, E(): 1.9e-62, (85.05% identity in 194 aa overlap). Contains PS00397 Site-specific recomb…	2	G	G	G	G	G	G	G	G	G	G	G	G	G	G	G	G	G	G	G	G	G	G	G	A	A
	3074119	CONSERVED HYPOTHETICAL PROTEIN	Mb2828, -, len: 134 aa. Equivalent to Rv2805, len: 134 aa, from Mycobacterium tuberculosis strain H37Rv, (99.3% identity in 134 aa overlap). Conserved hypothetical protein, highly similar to N-terminal region of downstream ORF P71644|Rv2807|MTCY16B7.36c CONSERVED HYPOTHETICAL PROTEIN from Mycobacterium tuberculosis (384 aa), FASTA scores: opt: 525, E(): 6.4e-29, (78.2% identity in 101 aa overlap)…	23	G	G	C	C	C	C	C	C	C	C	C	C	C	C	C	C	C	C	C	C	C	C	C	C	C
	3076426	HYPOTHETICAL PROTEIN	Mb2832, -, len: 103 aa. Equivalent to Rv2809, len: 103 aa, from Mycobacterium tuberculosis strain H37Rv, (99.0% identity in 103 aa overlap). Hypothetical unknown protein. Questionable ORF. Mb2832 found to be expressed during exponential growth in Sauton's minimal media by RNA-sequencing.	1	C	G	C	C	C	C	C	C	C	C	C	C	C	C	C	C	C	C	C	C	C	C	C	C	C
	3080211	intergenic		1	A	G	A	A	A	A	A	A	A	A	A	A	A	A	A	A	A	A	A	A	A	A	A	A	A
	3096127	HYPOTHETICAL PROTEIN	Mb2851c, -, len: 295 aa. Equivalent to Rv2827c, len: 295 aa, from Mycobacterium tuberculosis strain H37Rv, (100.0% identity in 295 aa overlap). Hypothetical unknown protein, equivalent to AAK47219 from Mycobacterium tuberculosis strain CDC1551 (315 aa) but shorter 20 aa. Protein product from Mb2851c detected using SWATH mass spectrometry. Mb2851c found to be expressed during exponential growth in…	23	C	C	T	T	T	T	T	T	T	T	T	T	T	T	T	T	T	T	T	T	T	T	T	T	T
	3118357	cobB	Mb2873c, cobB, len: 457 aa. Equivalent to Rv2848c, len: 457 aa, from Mycobacterium tuberculosis strain H37Rv, (100.0% identity in 457 aa overlap). Probable cobB, cobyrinic acid A,C-diamide synthase, highly similar to others e.g. O27509|COBB_METTH|MTH1460 from Methanobacterium thermoautotrophicum (447 aa), FASTA scores: opt: 980, E(): 1.3e-49, (39.65% identity in 454 aa overlap); Q9KBM8|BH1898 fro…	1	G	G	G	G	G	G	G	G	G	G	G	G	G	G	G	G	G	G	G	A	G	G	G	G	G
	3124332	PE_PGRS48	Mb2878, PE_PGRS48, len: 615 aa. Equivalent to Rv2853, len: 615 aa, from Mycobacterium tuberculosis strain H37Rv, (99.7% identity in 615 aa overlap). Member of the Mycobacterium tuberculosis PE family, PGRS subfamily of gly-rich proteins, highly similar to many e.g. O53884|Rv0872c|MTV043.65c from Mycobacterium tuberculosis (606 aa), FASTA scores: opt: 1405, E(): 1.4e-97, (64.6% identity in 619 aa …	1	T	T	T	T	T	T	T	T	T	T	C	T	T	T	T	T	T	T	T	T	T	T	T	T	T
	3125188	unknown protein	Mb2879, -, len: 346 aa. Equivalent to Rv2854, len: 346 aa, from Mycobacterium tuberculosis strain H37Rv, (100.0% identity in 346 aa overlap). Hypothetical unknown protein, showing similarity with Q9CD03|ML2603 HYPOTHETICAL PROTEIN from Mycobacterium leprae (279 aa), FASTA scores: opt: 154, E(): 0.0083, (33.35% identity in 87 aa overlap). Protein product from Mb2879 detected using shotgun mass spe…	1	G	A	G	G	G	G	G	G	G	G	G	G	G	G	G	G	G	G	G	G	G	G	G	G	G
Cluster 1	3138163	POSSIBLE PENICILLIN-BINDING LIPOPROTEIN	Mb2889c, -, len: 603 aa. Equivalent to Rv2864c, len: 603 aa, from Mycobacterium tuberculosis strain H37Rv, (100.0% identity in 603 aa overlap). Possible penicillin-binding lipoprotein, probably located in periplasm, equivalent to Q9CBU6|ML1577 PROBABLE PENICILLIN BINDING PROTEIN from Mycobacterium leprae (608 aa), FASTA scores: opt: 3352, E(): 2.1e-193, (81.5% identity in 606 aa overlap). Also sh…	16	T	T	C	T	C	C	C	C	T	C	T	C	C	T	C	C	C	T	C	T	T	C	C	C	C
	3139709	gcn5-related n-acetyltransferase	Mb2892c, -, len: 284 aa. Equivalent to Rv2867c, len: 284 aa, from Mycobacterium tuberculosis strain H37Rv, (100.0% identity in 284 aa overlap). Conserved hypothetical protein, similar to Q9KYR8|SC5H4.21 HYPOTHETICAL 31.3 KDA PROTEIN from Streptomyces coelicolor (287 aa), FASTA scores: opt: 798, E(): 2.4e-45, (47.95% identity in 269 aa overlap). Protein product from Mb2892c detected using SWATH ma…	1	C	T	C	C	C	C	C	C	C	C	C	C	C	C	C	C	C	C	C	C	C	C	C	C	C
	3147218	dipZ	Mb2899, dipZ, len: 695 aa. Equivalent to Rv2874, len: 695 aa, from Mycobacterium tuberculosis strain H37Rv, (99.9% identity in 695 aa overlap). Possible dipZ, cytochrome c-type biogenesis protein (see citation below), probable integral membrane protein, similar in part to others or hypothetical proteins e.g. CAC48606|SMB20213 CONSERVED HYPOTHETICAL PROTEIN from Rhizobium meliloti (Sinorhizobium m…	1	G	G	G	G	G	G	G	G	G	G	G	G	G	G	G	G	G	A	G	G	G	G	G	G	G
	3156903	PROBABLE RESOLVASE	Mb2910c, -, len: 295 aa. Equivalent to Rv2886c, len: 295 aa, from Mycobacterium tuberculosis strain H37Rv, (100.0% identity in 295 aa overlap). Probable resolvase for IS1539. Contains PS00213 Lipocalin signature.	1	G	G	G	G	G	G	G	G	G	G	G	G	G	G	G	A	G	G	G	G	G	G	G	G	G
	3160642	rpsB	Mb2914c, rpsB, len: 287 aa. Equivalent to Rv2890c, len: 287 aa, from Mycobacterium tuberculosis strain H37Rv, (100.0% identity in 287 aa overlap). Probable rpsB, 30s ribosomal protein s2, equivalent to O33038|RS2_MYCLE|RPSB|ML1598|MLCB250.63 30S RIBOSOMAL PROTEIN S2 from Mycobacterium leprae (277 aa), FASTA scores: opt: 1593, E(): 2.3e-93, (91.5% identity in 270 aa overlap). Also highly similar t…	1	G	G	G	G	G	G	G	A	G	G	G	G	G	G	G	G	G	G	G	G	G	G	G	G	G
	3160869	rpsB	Mb2914c, rpsB, len: 287 aa. Equivalent to Rv2890c, len: 287 aa, from Mycobacterium tuberculosis strain H37Rv, (100.0% identity in 287 aa overlap). Probable rpsB, 30s ribosomal protein s2, equivalent to O33038|RS2_MYCLE|RPSB|ML1598|MLCB250.63 30S RIBOSOMAL PROTEIN S2 from Mycobacterium leprae (277 aa), FASTA scores: opt: 1593, E(): 2.3e-93, (91.5% identity in 270 aa overlap). Also highly similar t…	1	G	G	G	G	G	G	G	G	G	G	G	G	G	G	G	G	G	G	G	G	A	G	G	G	G
	3163462	POSSIBLE OXIDOREDUCTASE	Mb2917, -, len: 325 aa. Equivalent to Rv2893, len: 325 aa, from Mycobacterium tuberculosis strain H37Rv, (100.0% identity in 325 aa overlap). Possible oxidoreductase (EC 1.-.-.-), showing similarity with various proteins and/or oxidoreductases e.g. Q9AE05|RIF11 eleventh protein in the rif biosynthetic gene cluster from Amycolatopsis mediterranei (Nocardia mediterranei) (294 aa), FASTA scores: opt…	1	G	A	G	G	G	G	G	G	G	G	G	G	G	G	G	G	G	G	G	G	G	G	G	G	G
	3164232	POSSIBLE OXIDOREDUCTASE	Mb2917, -, len: 325 aa. Equivalent to Rv2893, len: 325 aa, from Mycobacterium tuberculosis strain H37Rv, (100.0% identity in 325 aa overlap). Possible oxidoreductase (EC 1.-.-.-), showing similarity with various proteins and/or oxidoreductases e.g. Q9AE05|RIF11 eleventh protein in the rif biosynthetic gene cluster from Amycolatopsis mediterranei (Nocardia mediterranei) (294 aa), FASTA scores: opt…	1	T	T	T	T	T	T	T	T	T	T	T	T	T	T	T	T	T	T	T	T	C	T	T	T	T
	3170646	fdhF	Mb2924c, fdhF, len: 779 aa. Equivalent to Rv2900c, len: 779 aa, from Mycobacterium tuberculosis strain H37Rv, (100.0% identity in 779 aa overlap). Possible fdhF, formate dehydrogenase (EC 1.2.1.2), highly similar to others formate dehydrogenases and prokaryotic molybdopterin-containing oxidoreductases e.g. Q9S2J9|SC7H2.18 PUTATIVE FORMATE DEHYDROGENASE from Streptomyces coelicolor (759 aa), FASTA…	1	G	G	G	G	G	G	G	G	G	G	G	G	G	G	G	G	G	G	G	G	A	G	G	G	G
	3172295	fdhF	Mb2924c, fdhF, len: 779 aa. Equivalent to Rv2900c, len: 779 aa, from Mycobacterium tuberculosis strain H37Rv, (100.0% identity in 779 aa overlap). Possible fdhF, formate dehydrogenase (EC 1.2.1.2), highly similar to others formate dehydrogenases and prokaryotic molybdopterin-containing oxidoreductases e.g. Q9S2J9|SC7H2.18 PUTATIVE FORMATE DEHYDROGENASE from Streptomyces coelicolor (759 aa), FASTA…	1	G	G	G	G	G	G	G	G	G	G	G	G	G	G	G	G	G	C	G	G	G	G	G	G	G
	3172578	fdhF	Mb2924c, fdhF, len: 779 aa. Equivalent to Rv2900c, len: 779 aa, from Mycobacterium tuberculosis strain H37Rv, (100.0% identity in 779 aa overlap). Possible fdhF, formate dehydrogenase (EC 1.2.1.2), highly similar to others formate dehydrogenases and prokaryotic molybdopterin-containing oxidoreductases e.g. Q9S2J9|SC7H2.18 PUTATIVE FORMATE DEHYDROGENASE from Streptomyces coelicolor (759 aa), FASTA…	1	T	T	T	T	T	T	T	T	T	T	T	T	T	T	T	T	C	T	T	T	T	T	T	T	T
Cluster 2	3177840	CONSERVED HYPOTHETICAL PROTEIN	Mb2932c, -, len: 80 aa. Equivalent to Rv2908c, len: 80 aa, from Mycobacterium tuberculosis strain H37Rv, (100.0% identity in 80 aa overlap). Conserved hypothetical protein, equivalent to O33015|YT08_MYCLE from Mycobacterium leprae (80 aa), FASTA scores: opt: 492, E(): 3.1e-29, (93.75% identity in 80 aa overlap). Also highly similar to others e.g. O69880|YE09_STRCO from Streptomyces coelicolor (79…	3	T	T	T	C	T	T	T	T	C	T	T	T	T	T	T	T	T	T	T	C	T	T	T	T	T
	3178302	rpsP	Mb2933c, rpsP, len: 162 aa. Equivalent to Rv2909c, len: 162 aa, from Mycobacterium tuberculosis strain H37Rv, (100.0% identity in 162 aa overlap). Probable rpsP, 30S ribosomal protein S16, equivalent to O33014|RS16_MYCLE 30S RIBOSOMAL PROTEIN S16 from Mycobacterium leprae (160 aa), FASTA scores: opt: 828, E(): 1.6e-39, (82.5% identity in 160 aa overlap). Also highly similar to others e.g. O69879|…	1	C	T	C	C	C	C	C	C	C	C	C	C	C	C	C	C	C	C	C	C	C	C	C	C	C
	3180277	PROBABLE TRANSCRIPTIONAL REGULATORY PROTEIN (PROBABLY TETR-FAMILY)	Mb2936c, -, len: 195 aa. Equivalent to Rv2912c, len: 195 aa, from Mycobacterium tuberculosis strain H37Rv, (100.0% identity in 195 aa overlap). Probable transcription regulatory protein, tetR family, showing similarity with others e.g. Q9K3V9|SCD10.17 PUTATIVE TETR-FAMILY TRANSCRIPTIONAL from Streptomyces coelicolor (202 aa), FASTA scores: opt: 185, E(): 4.4e-05, (31.15% identity in 167 aa overla…	1	T	T	T	A	T	T	T	T	T	T	T	T	T	T	T	T	T	T	T	T	T	T	T	T	T
	3180472	PROBABLE TRANSCRIPTIONAL REGULATORY PROTEIN (PROBABLY TETR-FAMILY)	Mb2936c, -, len: 195 aa. Equivalent to Rv2912c, len: 195 aa, from Mycobacterium tuberculosis strain H37Rv, (100.0% identity in 195 aa overlap). Probable transcription regulatory protein, tetR family, showing similarity with others e.g. Q9K3V9|SCD10.17 PUTATIVE TETR-FAMILY TRANSCRIPTIONAL from Streptomyces coelicolor (202 aa), FASTA scores: opt: 185, E(): 4.4e-05, (31.15% identity in 167 aa overla…	1	C	C	C	C	C	C	C	C	T	C	C	C	C	C	C	C	C	C	C	C	C	C	C	C	C
	3187879	CONSERVED HYPOTHETICAL ALANINE AND ARGININE RICH PROTEIN	Mb2941, -, len: 626 aa. Equivalent to Rv2917, len: 626 aa, from Mycobacterium tuberculosis strain H37Rv, (99.8% identity in 626 aa overlap). Conserved hypothetical ala-, arg-rich protein, highly similar (but longer 34 aa) to O33011|ML1624|MLCB250.18C HYPOTHETICAL 65.2 KDA PROTEIN from Mycobacterium leprae (596 aa), FASTA scores: opt: 3117, E(): 9e-183, (79.8% identity in 584 aa overlap). Also hig…	1	G	C	G	G	G	G	G	G	G	G	G	G	G	G	G	G	G	G	G	G	G	G	G	G	G
	3195133	ftsY	Mb2945c, ftsY, len: 422 aa. Equivalent to Rv2921c, len: 422 aa, from Mycobacterium tuberculosis strain H37Rv, (100.0% identity in 422 aa overlap). Probable ftsY, membrane-associated cell division protein, equivalent to O33010|FTSY_MYCLE CELL DIVISION PROTEIN FTSY HOMOLOG from Mycobacterium leprae (430 aa), FASTA scores: opt: 1760, E(): 1.1e-108, (81.35% identity in 429 aa overlap). Also similar t…	1	A	A	A	A	A	A	A	A	A	A	A	A	A	A	A	A	A	G	A	A	A	A	A	A	A
	3202876	CONSERVED HYPOTHETICAL PROTEIN	Mb2952c, -, len: 245 aa. Equivalent to Rv2927c, len: 245 aa, from Mycobacterium tuberculosis strain H37Rv, (100.0% identity in 245 aa overlap). Conserved hypothetical protein, equivalent to Q9CBS6|ML1661|MLCB1243.13 (alias O69467) HYPOTHETICAL PROTEIN from Mycobacterium leprae (247 aa), FASTA scores: opt: 1440, E(): 4.9e-76, (90.6% identity in 245 aa overlap). Also similar to many hypothetical pr…	23	C	C	T	T	T	T	T	T	T	T	T	T	T	T	T	T	T	T	T	T	T	T	T	T	T
	3209992	ppsA	Mb2956, ppsA, len: 1876 aa. Equivalent to Rv2931, len: 1876 aa, from Mycobacterium tuberculosis strain H37Rv, (99.6% identity in 1876 aa overlap). ppsA, type-I polyketide synthase (see citations below), highly similar to others from Mycobacterium leprae e.g. Q9Z5K6|ML2357|MLCB12.02c PUTATIVE POLYKETIDE SYNTHASE from Mycobacterium leprae (1871 aa), FASTA scores: opt: 7566, E(): 0, (76.1% identity …	23	C	C	T	T	T	T	T	T	T	T	T	T	T	T	T	T	T	T	T	T	T	T	T	T	T
	3218347	ppsC	Mb2958, ppsC, len: 2188 aa. Equivalent to Rv2933, len: 2188 aa, from Mycobacterium tuberculosis strain H37Rv, (100.0% identity in 2188 aa overlap). ppsC, type-I polyketide synthase (see citations below), highly similar to others from Mycobacterium leprae e.g. Q49933|PKSD|ML2355|L518_F1_3 PUTATIVE POLYKETIDE SYNTHASE (2201 aa), FASTA scores: opt: 6973, E(): 0, (82.32% identity in 2217 aa overlap);…	1	G	A	G	G	G	G	G	G	G	G	G	G	G	G	G	G	G	G	G	G	G	G	G	G	G
	3224856	ppsD	Mb2959, ppsD, len: 1827 aa. Equivalent to Rv2934, len: 1827 aa, from Mycobacterium tuberculosis strain H37Rv, (99.9% identity in 1827 aa overlap). ppsD, type-I polyketide synthase (see citations below), highly similar to others from Mycobacterium leprae e.g. Q9CB70|ML2354 POLYKETIDE SYNTHASE (1822 aa), FASTA scores: opt: 9779, E(): 0, (80.35% identity in 1836 aa overlap); Q49940|L518_F3_67|PFSE (…	1	C	C	C	C	C	C	C	C	C	C	C	T	C	C	C	C	C	C	C	C	C	C	C	C	C
Cluster 1	3226248	ppsD	Mb2959, ppsD, len: 1827 aa. Equivalent to Rv2934, len: 1827 aa, from Mycobacterium tuberculosis strain H37Rv, (99.9% identity in 1827 aa overlap). ppsD, type-I polyketide synthase (see citations below), highly similar to others from Mycobacterium leprae e.g. Q9CB70|ML2354 POLYKETIDE SYNTHASE (1822 aa), FASTA scores: opt: 9779, E(): 0, (80.35% identity in 1836 aa overlap); Q49940|L518_F3_67|PFSE (…	16	G	G	A	G	A	A	A	A	G	A	G	A	A	G	A	A	A	G	A	G	G	A	A	A	A
	3231113	ppsE	Mb2960, ppsE, len: 1488 aa. Equivalent to Rv2935, len: 1488 aa, from Mycobacterium tuberculosis strain H37Rv, (99.9% identity in 1488 aa overlap). ppsE, type-I polyketide synthase (see citations below), equivalent to Q49934|PKSF|ML2353|L518_F1_8 PUTATIVE POLYKETIDE SYNTHASE from Mycobacterium leprae (1489 aa), FASTA scores: opt: 8156, E(): 0, (82.05% identity in 1493 aa overlap). Also similar to …	23	G	G	A	A	A	A	A	A	A	A	A	A	A	A	A	A	A	A	A	A	A	A	A	A	A
	3231575	ppsE	Mb2960, ppsE, len: 1488 aa. Equivalent to Rv2935, len: 1488 aa, from Mycobacterium tuberculosis strain H37Rv, (99.9% identity in 1488 aa overlap). ppsE, type-I polyketide synthase (see citations below), equivalent to Q49934|PKSF|ML2353|L518_F1_8 PUTATIVE POLYKETIDE SYNTHASE from Mycobacterium leprae (1489 aa), FASTA scores: opt: 8156, E(): 0, (82.05% identity in 1493 aa overlap). Also similar to …	1	G	C	G	G	G	G	G	G	G	G	G	G	G	G	G	G	G	G	G	G	G	G	G	G	G
	3242512	mas	Mb2965c, mas, len: 2111 aa. Equivalent to Rv2940c, len: 2111 aa, from Mycobacterium tuberculosis strain H37Rv, (100.0% identity in 2111 aa overlap). Probable mas, mycocerosic acid synthase membrane associated, multifunctional enzyme (see citations below), almost identical to Q02251|MCAS_MYCBO|MAS MYCOCEROSIC ACID SYNTHASE from Mycobacterium bovis (2110 aa), FASTA scores: opt: 13226, E(): 0, (95.8…	1	T	T	T	T	T	T	T	T	T	T	C	T	T	T	T	T	T	T	T	T	T	T	T	T	T
	3268273	HYPOTHETICAL PROTEIN	Mb2978c, -, len: 241 aa. Equivalent to Rv2954c, len: 241 aa, from Mycobacterium tuberculosis strain H37Rv, (100.0% identity in 241 aa overlap). Hypothetical unknown protein. Equivalent to AAK47354 from Mycobacterium tuberculosis strain CDC1551 (199 aa) but longer 42 aa. Protein product from Mb2978c detected using shotgun mass spectrometry and SWATH mass spectrometry. Mb2978c found to be expressed…	1	A	A	A	A	A	A	A	A	A	A	A	A	A	G	A	A	A	A	A	A	A	A	A	A	A
	3284454	PROBABLE CONSERVED INTEGRAL MEMBRANE PROTEIN	Mb2992c, -, len: 210 aa. Equivalent to Rv2968c, len: 210 aa, from Mycobacterium tuberculosis strain H37Rv, (100.0% identity in 210 aa overlap). Probable conserved integral membrane protein, equivalent to O69464 PUTATIVE INTEGRAL MEMBRANE PROTEIN from Mycobacterium leprae (214 aa), FASTA scores: opt: 1060, E(): 1.4e-58, (71.95% identity in 214 aa overlap). Also highly similar to others e.g. Q9F844…	1	G	A	G	G	G	G	G	G	G	G	G	G	G	G	G	G	G	G	G	G	G	G	G	G	G
	3285898	lipN	Mb2994c, lipN, len: 376 aa. Equivalent to Rv2970c, len: 376 aa, from Mycobacterium tuberculosis strain H37Rv, (100.0% identity in 376 aa overlap). Probable lipN, lipase/esterase (EC 3.1.1.-), similar to others e.g. Q9AA37|CC0771 PUTATIVE ESTERASE from Caulobacter crescentus (380 aa), FASTA scores: opt: 822, E(): 8e-46, (42.15% identity in 318 aa overlap); Q9XDR4 ESTERASE HDE from petroleum-degrad…	1	A	A	A	A	A	A	A	A	A	A	A	A	A	A	A	A	A	A	A	G	A	A	A	A	A
	3287904	PROBABLE OXIDOREDUCTASE	Mb2996, -, len: 282 aa. Equivalent to Rv2971, len: 282 aa, from Mycobacterium tuberculosis strain H37Rv, (99.6% identity in 282 aa overlap). Probable oxidoreductase (EC 1.-.-.-), possibly aldo/keto reductase, equivalent to O69462 PUTATIVE OXIDOREDUCTASE from Mycobacterium leprae (282 aa), FASTA scores: opt: 1495, E(): 4.9e-93, (82.35% identity in 272 aa overlap). Also similar to others e.g. Q9KYM…	1	G	G	G	A	G	G	G	G	G	G	G	G	G	G	G	G	G	G	G	G	G	G	G	G	G
	3288034	PROBABLE OXIDOREDUCTASE	Mb2996, -, len: 282 aa. Equivalent to Rv2971, len: 282 aa, from Mycobacterium tuberculosis strain H37Rv, (99.6% identity in 282 aa overlap). Probable oxidoreductase (EC 1.-.-.-), possibly aldo/keto reductase, equivalent to O69462 PUTATIVE OXIDOREDUCTASE from Mycobacterium leprae (282 aa), FASTA scores: opt: 1495, E(): 4.9e-93, (82.35% identity in 272 aa overlap). Also similar to others e.g. Q9KYM…	1	C	C	C	C	C	C	C	C	C	C	C	C	C	T	C	C	C	C	C	C	C	C	C	C	C
	3292490	conserved hypothetical protein	Mb2999c, -, len: 553 aa. Equivalent to Rv2975c and Rv2974c, len: 84 aa and 470 aa, from Mycobacterium tuberculosis strain H37Rv, (100.0% identity in 83 aa overlap and 100.0% identity in 470 aa overlap). Rv2975c: Conserved hypothetical protein, similar to N-terminus of others e.g. Q9ZBR4|SC7A1.09 HYPOTHETICAL 59.5 KDA PROTEIN from Streptomyces coelicolor (589 aa), FASTA scores: opt: 141, E(): 0.00…	1	C	A	C	C	C	C	C	C	C	C	C	C	C	C	C	C	C	C	C	C	C	C	C	C	C
	3299965	gpdA2	Mb3006c, gpdA2, len: 334 aa. Equivalent to Rv2982c, len: 334 aa, from Mycobacterium tuberculosis strain H37Rv, (99.7% identity in 334 aa overlap). Probable gpdA2 (alternate gene name: gpsA), glycerol-3-phosphate dehydrogenase [NAD(P)+] (EC 1.1.1.94), equivalent to Q9CBR9|GPDA_MYCLE GLYCEROL-3-PHOSPHATE DEHYDROGENASE [NAD(P)+] from Mycobacterium leprae (349 aa), FASTA scores: opt: 1686, E(): 1.7e-…	1	C	C	C	C	C	C	C	C	C	C	T	C	C	C	C	C	C	C	C	C	C	C	C	C	C
	3315074	serA1	Mb3020c, serA1, len: 528 aa. Equivalent to Rv2996c, len: 528 aa, from Mycobacterium tuberculosis strain H37Rv, (100.0% identity in 528 aa overlap). Probable serA1, D-3-phosphoglycerate dehydrogenase (EC 1.1.1.95), equivalent to SERA_MYCLE D-3-PHOSPHOGLYCERATE DEHYDROGENASE from Mycobacterium leprae (528 aa), FASTA scores: opt: 2974, E(): 1.9e-166, (89.6% identity in 528 aa overlap). Also highly s…	9	C	C	T	C	T	T	T	C	C	T	C	T	C	C	C	T	T	C	C	C	C	T	C	C	C
	3316241	POSSIBLE ALANINE RICH DEHYDROGENASE	Mb3021, -, len: 480 aa. Equivalent to Rv2997, len: 480 aa, from Mycobacterium tuberculosis strain H37Rv, (99.8% identity in 480 aa overlap). Possible ala-rich dehydrogenase (EC 1.-.-.-), similar to others dehydrogenases and hypothetical proteins e.g. Q9EYI5 PUTATIVE DEHYDROGENASE from Streptomyces nogalater (472 aa), FASTA scores: opt: 1131, E(): 1.7e-61, (41.0% identity in 471 aa overlap); Q9ZBG…	1	G	G	G	G	G	G	G	G	G	G	G	G	G	G	G	G	G	G	G	G	G	G	A	G	G
	3327130	POSSIBLE OXIDOREDUCTASE	Mb3032c, -, len: 204 aa. Equivalent to Rv3007c, len: 204 aa, from Mycobacterium tuberculosis strain H37Rv, (100.0% identity in 204 aa overlap). Possible oxidoreductase (EC 1.-.-.-), similar to Q9EWU5|3SC5B7.04c PUTATIVE OXIDOREDUCTASE from Streptomyces coelicolor (162 aa), FASTA scores: opt: 376, E(): 1.5e-18, (41.35% identity in 150 aa overlap); Q9K416|SCG22.29c PUTATIVE FLAVIN-DEPENDENT REDUCTA…	1	T	T	T	T	T	T	T	T	C	T	T	T	T	T	T	T	T	T	T	T	T	T	T	T	T
	3330981	gatA	Mb3036c, gatA, len: 494 aa. Equivalent to Rv3011c, len: 494 aa, from Mycobacterium tuberculosis strain H37Rv, (99.4% identity in 494 aa overlap). Probable gatA, Glu-tRNA-Gln amidotransferase, subunit A (EC 6.3.5.-), equivalent to O33105|GATA|ML1702|MLCB637.13 GLUTAMYL-TRNA(GLN) AMIDOTRANSFERASE from Mycobacterium leprae (497 aa), FASTA scores: opt: 2839, E(): 3.5e-161, (88.8% identity in 492 aa o…	23	A	A	C	C	C	C	C	C	C	C	C	C	C	C	C	C	C	C	C	C	C	C	C	C	C
	3332117	gatA	Mb3036c, gatA, len: 494 aa. Equivalent to Rv3011c, len: 494 aa, from Mycobacterium tuberculosis strain H37Rv, (99.4% identity in 494 aa overlap). Probable gatA, Glu-tRNA-Gln amidotransferase, subunit A (EC 6.3.5.-), equivalent to O33105|GATA|ML1702|MLCB637.13 GLUTAMYL-TRNA(GLN) AMIDOTRANSFERASE from Mycobacterium leprae (497 aa), FASTA scores: opt: 2839, E(): 3.5e-161, (88.8% identity in 492 aa o…	2	G	G	G	G	G	G	G	G	G	G	G	G	G	G	G	T	T	G	G	G	G	G	G	G	G
	3339413	intergenic		3	C	C	C	C	C	C	C	C	C	C	C	C	C	C	T	C	C	C	T	C	C	C	T	C	C
Cluster 1	3343889	trmU	Mb3050c, trmU, len: 367 aa. Equivalent to Rv3024c, len: 367 aa, from Mycobacterium tuberculosis strain H37Rv, (100.0% identity in 367 aa overlap). Probable trmU, tRNA (5-methylaminomethyl-2-thiouridylate)-methyltransferase (EC 2.1.1.61), equivalent to O33099|TRMU_MYCLE|ML1707|MLCB637.07 PROBABLE tRNA (5-METHYLAMINOMETHYL-2-THIOURIDYLATE)-METHYLTRANSFERASE from Mycobacterium leprae (358 aa), FASTA…	16	G	G	A	G	A	A	A	A	G	A	G	A	A	G	A	A	A	G	A	G	G	A	A	A	A
	3371630	PROBABLE MONOOXYGENASE	Mb3075c, -, len: 524 aa. Equivalent to Rv3049c, len: 524 aa, from Mycobacterium tuberculosis strain H37Rv, (100.0% identity in 524 aa overlap). Probable monooxygenase (EC 1.-.-.-), similar to several monooxygenases e.g. Q9I3H5|PA1538 PROBABLE FLAVIN-CONTAINING MONOOXYGENASE from Pseudomonas aeruginosa (527 aa), FASTA scores: opt: 1577, E(): 3.9e-90, (47.3% identity in 501 aa overlap); Q9RKB5|SCE8…	1	T	T	T	T	T	T	T	T	C	T	T	T	T	T	T	T	T	T	T	T	T	T	T	T	T
	3372489	PROBABLE TRANSCRIPTIONAL REGULATORY PROTEIN (PROBABLY ASNC-FAMILY)	Mb3076c, -, len: 246 aa. Equivalent to Rv3050c, len: 246 aa, from Mycobacterium tuberculosis strain H37Rv, (100.0% identity in 246 aa overlap). Probable transcriptional regulatory protein tetR-family, equivalent but shorter to Q9CBQ1|ML1733 from Mycobacterium leprae (275 aa), FASTA scores: opt: 1381,(E): 2.7e-79, (86.25% identity in 240 aa overlap); AAK44712|MT0489 from Mycobacterium tuberculosis…	1	G	A	G	G	G	G	G	G	G	G	G	G	G	G	G	G	G	G	G	G	G	G	G	G	G
	3379135	PROBABLE SHORT CHAIN ALCOHOL DEHYDROGENASE/REDUCTASE	Mb3083c, -, len: 287 aa. Equivalent to Rv3057c, len: 287 aa, from Mycobacterium tuberculosis strain H37Rv, (100.0% identity in 287 aa overlap). Probable oxidoreductase, probably short-chain alcohol dehydrogenase/reductase (EC 1.1.-.-). Equivalent to Q9CBP7|ML1740 POSSIBLE SHORT CHAIN DEHYDROGENASES/REDUCTASE from Mycobacterium leprae (312 aa), FASTA scores: opt: 1563, E(): 6e-89, (81.8% identity …	23	G	G	C	C	C	C	C	C	C	C	C	C	C	C	C	C	C	C	C	C	C	C	C	C	C
	3390394	cstA	Mb3090, cstA, len: 758 aa. Equivalent to Rv3063, len: 758 aa, from Mycobacterium tuberculosis strain H37Rv, (99.6% identity in 758 aa overlap). Probable cstA, integral membrane starvation-induced stress response protein, similar to other e.g. P15078|CSTA_ECOLI|B0598 from Escherichia coli strain K12 (701 aa), FASTA scores: opt: 2357, E(): 9.5e-137, (51.25% identity in 712 aa overlap); AAG54933|CST…	1	T	C	T	T	T	T	T	T	T	T	T	T	T	T	T	T	T	T	T	T	T	T	T	T	T
	3405000	pknK	Mb3107c, pknK, len: 1110 aa. Equivalent to Rv3080c, len: 1110 aa, from Mycobacterium tuberculosis strain H37Rv, (99.9% identity in 1110 aa overlap). Probable pknK, serine/threonine protein kinase involved in transcriptional regulatory function (EC 2.7.1.-) (see citation below). Similar but shorter in N-terminus (approximatively 300 residues) to others e.g. Q48411|ACOK TRANSCRIPTIONAL REGULATORY P…	1	G	G	G	G	G	G	G	A	G	G	G	G	G	G	G	G	G	G	G	G	G	G	G	G	G
Cluster 2	3405101	pknK	Mb3107c, pknK, len: 1110 aa. Equivalent to Rv3080c, len: 1110 aa, from Mycobacterium tuberculosis strain H37Rv, (99.9% identity in 1110 aa overlap). Probable pknK, serine/threonine protein kinase involved in transcriptional regulatory function (EC 2.7.1.-) (see citation below). Similar but shorter in N-terminus (approximatively 300 residues) to others e.g. Q48411|ACOK TRANSCRIPTIONAL REGULATORY P…	3	G	G	G	A	G	G	G	G	A	G	G	G	G	G	G	G	G	G	G	A	G	G	G	G	G
	3413288	adhD	Mb3113, adhD, len: 368 aa. Equivalent to Rv3086, len: 368 aa, from Mycobacterium tuberculosis strain H37Rv, (100.0% identity in 368 aa overlap). Probable adhD, zinc-type alcohol dehydrogenase (EC 1.1.1.-), highly similar to many e.g. O69045 HYPOTHETICAL ALCOHOL DEHYDROGENASE from Rhodococcus rhodochrous (370 aa), FASTA scores: opt: 1255, E(): 8.7e-68, (50.4% identity in 367 aa overlap); P25406|AD…	1	G	G	G	G	G	G	G	G	G	G	G	G	G	G	G	G	G	A	G	G	G	G	G	G	G
	3424167	CONSERVED HYPOTHETICAL PROTEIN	Mb3121c, -, len: 376 aa. Equivalent to Rv3094c, len: 376 aa, from Mycobacterium tuberculosis strain H37Rv, (100.0% identity in 376 aa overlap). Conserved hypothetical protein, some similarity with various proteins e.g. Q9RMR9|NRGC NRGC PROTEIN (corresponding gene seems regulated by NifA) from Bradyrhizobium japonicum (388 aa), FASTA scores: opt: 677, E(): 5.8e-35, (34.55% identity in 353 aa overl…	1	A	A	A	A	A	A	A	A	A	A	A	A	A	C	A	A	A	A	A	A	A	A	A	A	A
	3428123	intergenic		1	T	T	T	T	T	T	T	T	T	T	T	T	T	T	T	T	T	C	T	T	T	T	T	T	T
	3430213	conserved protein	Mb3126c, -, len: 283 aa. Equivalent to Rv3099c, len: 283 aa, from Mycobacterium tuberculosis strain H37Rv, (100.0% identity in 283 aa overlap). Conserved hypothetical protein, some similarity with hypothetical proteins e.g. Q9XA69|SCGD3.09 from Streptomyces coelicolor (274 aa), FASTA scores: opt: 384, E(): 1.8e-17, (32.7% identity in 269 aa overlap); and P71606|Y036_MYCTU|Rv0036c from Mycobacteri…	1	G	A	G	G	G	G	G	G	G	G	G	G	G	G	G	G	G	G	G	G	G	G	G	G	G
	3447281	intergenic		1	G	G	G	G	G	G	G	G	A	G	G	G	G	G	G	G	G	G	G	G	G	G	G	G	G
Cluster 3	3450986	conserved protein	Mb3150, -, len: 344 aa. Equivalent to Rv3127, len: 344 aa, from Mycobacterium tuberculosis strain H37Rv, (99.7% identity in 344 aa overlap). Hypothetical protein, highly similar to Mycobacterium tuberculosis protein O53476|Rv2032|MTV018.19 (331 aa), FASTA scores: opt: 1212, E(): 6e-69, (56.7% identity in 321 aa overlap), and also similar to P95195|MTCY03A2.27c (332 aa), FASTA scores: opt: 521, E(…	4	G	G	G	G	G	G	G	G	G	G	A	G	G	A	G	G	G	A	G	G	A	G	G	G	G
	3461378	PPE51	Mb3160, PPE51, len: 380 aa. Equivalent to Rv3136, len: 380 aa, from Mycobacterium tuberculosis strain H37Rv, (100.0% identity in 380 aa overlap). Member of the Mycobacterium tuberculosis Ala-, Gly-rich PPE family, similar to Q9AGF0|Ov2770c Rv2770c-LIKE PROTEIN from M. microti (397 aa), FASTA scores: opt: 917, E(): 9e-41, (46.15% identity in 388 aa overlap); O33312|Rv2770c|MTV002.35c, MTV002_36, M…	1	G	G	G	G	G	G	G	G	G	G	G	G	G	G	G	G	G	G	G	G	G	G	A	G	G
	3461457	PPE51	Mb3160, PPE51, len: 380 aa. Equivalent to Rv3136, len: 380 aa, from Mycobacterium tuberculosis strain H37Rv, (100.0% identity in 380 aa overlap). Member of the Mycobacterium tuberculosis Ala-, Gly-rich PPE family, similar to Q9AGF0|Ov2770c Rv2770c-LIKE PROTEIN from M. microti (397 aa), FASTA scores: opt: 917, E(): 9e-41, (46.15% identity in 388 aa overlap); O33312|Rv2770c|MTV002.35c, MTV002_36, M…	1	T	T	T	C	T	T	T	T	T	T	T	T	T	T	T	T	T	T	T	T	T	T	T	T	T
	3461613	PPE51	Mb3160, PPE51, len: 380 aa. Equivalent to Rv3136, len: 380 aa, from Mycobacterium tuberculosis strain H37Rv, (100.0% identity in 380 aa overlap). Member of the Mycobacterium tuberculosis Ala-, Gly-rich PPE family, similar to Q9AGF0|Ov2770c Rv2770c-LIKE PROTEIN from M. microti (397 aa), FASTA scores: opt: 917, E(): 9e-41, (46.15% identity in 388 aa overlap); O33312|Rv2770c|MTV002.35c, MTV002_36, M…	2	C	C	C	C	C	C	C	C	C	C	C	C	C	C	C	C	C	C	C	C	C	C	C	A	A
	3469735	PPE52	Mb3168c, PPE52, len: 409 aa. Equivalent to Rv3144c, len: 409 aa, from Mycobacterium tuberculosis strain H37Rv, (99.5% identity in 409 aa overlap). Member of the M. tuberculosis PPE family, Gly-, Ala-rich, similar to others e.g. P71868|Rv3533c|MTCY03C7.23 (582 aa), FASTA scores: opt: 1007, E(): 5.2e-35, (56.2% identity in 306 aa overlap); and MTV014_3, MTCY6G11_5, MTCY98.0034c, MTCY31.06c, MTCY48.…	1	T	T	T	C	T	T	T	T	T	T	T	T	T	T	T	T	T	T	T	T	T	T	T	T	T
	3471885	nuoB	Mb3170, nuoB, len: 184 aa. Equivalent to Rv3146, len: 184 aa, from Mycobacterium tuberculosis strain H37Rv, (100.0% identity in 184 aa overlap). Probable nuoB, NADH dehydrogenase, chain B (EC 1.6.5.3), similar to others e.g. Q9XAQ5|NUOB from Streptomyces coelicolor (184 aa), FASTA scores: opt: 989, E(): 1.4e-56, (78.25% identity in 184 aa overlap); Q56218|NQO6_THETH|NQO6 from Thermus aquaticus (s…	1	G	G	G	G	G	G	G	G	G	G	G	G	G	T	G	G	G	G	G	G	G	G	G	G	G
Cluster 3	3472485	nuoC	Mb3171, nuoC, len: 236 aa. Equivalent to Rv3147, len: 236 aa, from Mycobacterium tuberculosis strain H37Rv, (100.0% identity in 236 aa overlap). Probable nuoC, NADH dehydrogenase, chain C (EC 1.6.5.3), similar to others e.g. Q9XAQ6|NUOC from Streptomyces coelicolor (251 aa), FASTA scores: opt: 1113, E(): 2.6e-64, (67.35% identity in 236 aa overlap); Q9A6X2|CC1954 from Caulobacter crescentus (197 …	4	G	G	G	G	G	G	G	G	G	G	A	G	G	A	G	G	G	A	G	G	A	G	G	G	G
	3472741	nuoC	Mb3171, nuoC, len: 236 aa. Equivalent to Rv3147, len: 236 aa, from Mycobacterium tuberculosis strain H37Rv, (100.0% identity in 236 aa overlap). Probable nuoC, NADH dehydrogenase, chain C (EC 1.6.5.3), similar to others e.g. Q9XAQ6|NUOC from Streptomyces coelicolor (251 aa), FASTA scores: opt: 1113, E(): 2.6e-64, (67.35% identity in 236 aa overlap); Q9A6X2|CC1954 from Caulobacter crescentus (197 …	3	A	A	A	A	A	A	A	A	A	A	A	A	A	A	G	A	A	A	G	A	A	A	G	A	A
	3474423	nuoE	Mb3173, nuoE, len: 252 aa. Equivalent to Rv3149, len: 252 aa, from Mycobacterium tuberculosis strain H37Rv, (100.0% identity in 252 aa overlap). Probable nuoE, NADH dehydrogenase, chain E (EC 1.6.5.3), similar to others e.g. Q9XAQ8|NUOE from Streptomyces coelicolor (290 aa), FASTA scores: opt: 1002, E(): 5.7e-55, (69.5% identity in 213 aa overlap); P40915|NUHM_NEUCR|NUO-24 from Neurospora crassa …	1	T	T	T	T	T	T	T	T	T	T	T	T	T	T	T	T	T	T	T	T	C	T	T	T	T
	3477292	nuoG	Mb3175, nuoG, len: 806 aa. Equivalent to Rv3151, len: 806 aa, from Mycobacterium tuberculosis strain H37Rv, (99.8% identity in 806 aa overlap). Probable nuoG, NADH dehydrogenase I, chain G (EC 1.6.5.3), similar to others e.g. Q9XAR0|NUOG_STRCO from Streptomyces coelicolor (843 aa), FASTA scores: opt: 1968, E(): 5.2e-107, (62.45% identity in 818 aa overlap); P56914|NUG2_RHIME from Rhizobium melilo…	1	C	C	C	C	C	C	C	C	C	C	C	C	C	T	C	C	C	C	C	C	C	C	C	C	C
	3478274	nuoG	Mb3175, nuoG, len: 806 aa. Equivalent to Rv3151, len: 806 aa, from Mycobacterium tuberculosis strain H37Rv, (99.8% identity in 806 aa overlap). Probable nuoG, NADH dehydrogenase I, chain G (EC 1.6.5.3), similar to others e.g. Q9XAR0|NUOG_STRCO from Streptomyces coelicolor (843 aa), FASTA scores: opt: 1968, E(): 5.2e-107, (62.45% identity in 818 aa overlap); P56914|NUG2_RHIME from Rhizobium melilo…	1	G	G	G	G	G	G	G	G	G	G	G	G	G	G	G	G	G	G	G	G	T	G	G	G	G
	3479800	nuoH	Mb3176, nuoH, len: 410 aa. Equivalent to Rv3152, len: 410 aa, from Mycobacterium tuberculosis strain H37Rv, (100.0% identity in 410 aa overlap). Probable nuoH, integral membrane NADH dehydrogenase I, chain H (EC 1.6.5.3), similar to others e.g. Q9XAR1 Q9XAR1|NUOH from Streptomyces coelicolor (467 aa), FASTA scores: opt: 1630, E(): 3.4e-90, (58.35% identity in 413 aa overlap); Q9RU94|DR1498 from D…	1	T	C	T	T	T	T	T	T	T	T	T	T	T	T	T	T	T	T	T	T	T	T	T	T	T
	3480024	nuoH	Mb3176, nuoH, len: 410 aa. Equivalent to Rv3152, len: 410 aa, from Mycobacterium tuberculosis strain H37Rv, (100.0% identity in 410 aa overlap). Probable nuoH, integral membrane NADH dehydrogenase I, chain H (EC 1.6.5.3), similar to others e.g. Q9XAR1 Q9XAR1|NUOH from Streptomyces coelicolor (467 aa), FASTA scores: opt: 1630, E(): 3.4e-90, (58.35% identity in 413 aa overlap); Q9RU94|DR1498 from D…	23	G	G	A	A	A	A	A	A	A	A	A	A	A	A	A	A	A	A	A	A	A	A	A	A	A
Cluster 1	3488105	PPE53	Mb3183c, PPE53, len: 589 aa. Equivalent to Rv3159c, len: 590 aa, from Mycobacterium tuberculosis strain H37Rv, (99.7% identity in 590 aa overlap). Member of the Mycobacterium tuberculosis PPE_family of Gly-, Asn-rich proteins. Highly similar to P71868|Rv3533c|MTCY03C7.23 (582 aa), FASTA scores: opt: 2289, E(): 3.2e-98, (63.5% identity in 600 aa overlap); and also similar to MTCY48_17, MTV041_29, …	16	C	C	A	C	A	A	A	A	C	A	C	A	A	C	A	A	A	C	A	C	C	A	A	A	A
	3510999	HYPOTHETICAL ALANINE RICH PROTEIN	Mb3206c, -, len: 144 aa. Equivalent to Rv3180c, len: 144 aa, from Mycobacterium tuberculosis strain H37Rv, (100.0% identity in 144 aa overlap). Hypothetical unknown ala-rich protein. Contains probable coiled-coil domain from aa 40 to 70. Protein product from Mb3206c detected using shotgun mass spectrometry. Mb3206c found to be expressed during exponential growth in Sauton's minimal media by RNA-s…	23	C	C	A	A	A	A	A	A	A	A	A	A	A	A	A	A	A	A	A	A	A	A	A	A	A
	3513784	CONSERVED HYPOTHETICAL PROTEIN	Mb3211, -, len: 206 aa. Equivalent to Rv3189, len: 206 aa, from Mycobacterium tuberculosis strain H37Rv, (100.0% identity in 206 aa overlap). Conserved hypothetical protein, weakly similar to other proteins from Mycobacterium tuberculosis e.g. O86329|MBTE|Rv2380c|MTCY22H8.05 (1682 aa), FASTA scores: opt: 135, E(): 0.79, (27.8% identity in 187 aa overlap); and Q10869|YJ89_MYCTU|Rv1989c|MT2043MTCY3…	1	G	G	G	G	G	G	G	G	G	G	G	G	G	G	G	G	G	G	G	A	G	G	G	G	G
Cluster 1.1	3514935	HYPOTHETICAL PROTEIN	Mb3212c, -, len: 421 aa. Equivalent to Rv3190c, len: 421 aa, from Mycobacterium tuberculosis strain H37Rv, (99.5% identity in 421 aa overlap). Hypothetical unknown protein. Protein product from Mb3212c detected using SWATH mass spectrometry. Mb3212c found to be expressed during exponential growth in Sauton's minimal media by RNA-sequencing.	10	T	T	G	T	G	G	G	T	T	G	T	G	G	T	T	G	G	T	T	T	T	G	T	T	T
	3515387	HYPOTHETICAL PROTEIN	Mb3212c, -, len: 421 aa. Equivalent to Rv3190c, len: 421 aa, from Mycobacterium tuberculosis strain H37Rv, (99.5% identity in 421 aa overlap). Hypothetical unknown protein. Protein product from Mb3212c detected using SWATH mass spectrometry. Mb3212c found to be expressed during exponential growth in Sauton's minimal media by RNA-sequencing.	1	G	G	G	G	G	G	G	G	G	G	G	G	G	G	G	G	G	G	G	A	G	G	G	G	G
	3518291	intergenic		23	G	G	A	A	A	A	A	A	A	A	A	A	A	A	A	A	A	A	A	A	A	A	A	A	A
	3519321	PROBABLE CONSERVED TRANSMEMBRANE PROTEIN	Mb3215c, -, len: 992 aa. Equivalent to Rv3193c, len: 992 aa, from Mycobacterium tuberculosis strain H37Rv, (99.9% identity in 992 aa overlap). Probable conserved transmembrane protein, with hydrophobic N-terminal domain (~~1-340 aa), highly similar to Q9CCM6|ML0644 PUTATIVE INTEGRAL MEMBRANE PROTEIN from Mycobacterium leprae (983 aa), FASTA scores: opt: 5421, E(): 0, (86.15% identity in 989 aa ov…	1	G	G	G	G	G	G	G	G	G	G	G	G	G	G	G	G	G	G	G	C	G	G	G	G	G
	3525618	CONSERVED HYPOTHETICAL PROTEIN	Mb3218, -, len: 299 aa. Equivalent to Rv3196, len: 299 aa, from Mycobacterium tuberculosis strain H37Rv, (100.0% identity in 299 aa overlap). Hypothetical protein, with some similarity to other hypothetical proteins e.g. Q9FCJ5|2SC3B6.17c PUTATIVE SECRETED PROTEIN from Streptomyces coelicolor (442 aa), FASTA scores: opt: 233, E(): 3.5e-07, (29.9% identity in 261 aa overlap).	1	G	G	G	G	G	G	G	G	G	G	G	G	G	G	G	G	G	G	G	A	G	G	G	G	G
	3533140	PROBABLE ATP-DEPENDENT DNA HELICASE	Mb3226c, -, len: 1101 aa. Equivalent to Rv3201c, len: 1101 aa, from Mycobacterium tuberculosis strain H37Rv, (100.0% identity in 1101 aa overlap). Probable ATP-dependent DNA helicase (EC 3.6.1.-), similar to others e.g. Q9FCK4|2SC3B6.08 from Streptomyces coelicolor (1222 aa), FASTA scores: opt: 1209, E(): 5.4e-63, (38.45% identity in 1199 aa overlap); P71561|PCRA_MYCTU|CRA|IVRD|Rv0949|MT0976|MTCY…	23	T	T	C	C	C	C	C	C	C	C	C	C	C	C	C	C	C	C	C	C	C	C	C	C	C
	3534139	PROBABLE ATP-DEPENDENT DNA HELICASE	Mb3226c, -, len: 1101 aa. Equivalent to Rv3201c, len: 1101 aa, from Mycobacterium tuberculosis strain H37Rv, (100.0% identity in 1101 aa overlap). Probable ATP-dependent DNA helicase (EC 3.6.1.-), similar to others e.g. Q9FCK4|2SC3B6.08 from Streptomyces coelicolor (1222 aa), FASTA scores: opt: 1209, E(): 5.4e-63, (38.45% identity in 1199 aa overlap); P71561|PCRA_MYCTU|CRA|IVRD|Rv0949|MT0976|MTCY…	3	G	G	G	G	G	G	G	G	G	G	G	G	G	G	A	G	G	G	A	G	G	G	A	G	G
	3538157	POSSIBLE ATP-DEPENDENT DNA HELICASE	Mb3227c, -, len: 1055 aa. Equivalent to Rv3202c, len: 1055 aa, from Mycobacterium tuberculosis strain H37Rv, (99.9% identity in 1055 aa overlap). Possible ATP-dependent DNA helicase (EC 3.6.1.-), showing some similarity to UvrD proteins e.g. Q9FCK5|2SC3B6.07 PUTATIVE ATP-DEPENDENT DNA HELICASE from Streptomyces coelicolor (1159 aa), FASTA scores: opt: 666, E(): 1e-29, (34.5% identity in 1154 aa o…	1	T	T	T	T	T	T	T	T	T	T	T	T	T	T	T	T	T	T	T	C	T	T	T	T	T
Cluster 1	3551288	entC	Mb3241, entC, len: 372 aa. Equivalent to Rv3215, len: 372 aa, from Mycobacterium tuberculosis strain H37Rv, (100.0% identity in 372 aa overlap). Probable entC, isochorismate synthase (EC 5.4.99.6), equivalent to Q9CCH5|ENTC|ML0808 PUTATIVE ISOCHORISMATE SYNTHASE from Mycobacterium leprae (577 aa), FASTA scores: opt: 1817, E(): 5.5e-105, (73.5% identity in 366 aa overlap). Also similar to others e…	16	G	G	C	G	C	C	C	C	G	C	G	C	C	G	C	C	C	G	C	G	G	C	C	C	C
	3556910	intergenic		1	A	A	A	A	A	A	A	A	A	A	A	A	A	A	A	A	A	A	A	A	G	A	A	A	A
	3564462	CONSERVED HYPOTHETICAL PROTEIN	Mb3257, -, len: 330 aa. Equivalent to Rv3228, len: 330 aa, from Mycobacterium tuberculosis strain H37Rv, (100.0% identity in 330 aa overlap). Conserved hypothetical protein, equivalent to Q9CCI4|ML0791 HYPOTHETICAL PROTEIN from Mycobacterium leprae (327 aa), FASTA scores: opt: 1828, E(): 1e-98, (84.0% identity in 331 aa overlap). Also similar to several hypothetical bacterial proteins e.g. Q9K4A8…	1	C	T	C	C	C	C	C	C	C	C	C	C	C	C	C	C	C	C	C	C	C	C	C	C	C
	3580600	CONSERVED HYPOTHETICAL PROTEIN	Mb3270c, -, len: 213 aa. Equivalent to Rv3242c, len: 213 aa, from Mycobacterium tuberculosis strain H37Rv, (100.0% identity in 213 aa overlap). Conserved hypothetical protein, highly similar in N-terminus to Q9CCI9|ML0776 HYPOTHETICAL PROTEIN from Mycobacterium leprae (85 aa), FASTA scores: opt: 324, E(): 1.7e-13, (78.1% identity in 64 aa overlap). Also similar to Q9RUJ7|DR1389 PUTATIVE COMPETENC…	1	A	A	A	A	A	A	A	A	G	A	A	A	A	A	A	A	A	A	A	A	A	A	A	A	A
	3586089	mtrA	Mb3274c, mtrA, len: 228 aa. Equivalent to Rv3246c, len: 228 aa, from Mycobacterium tuberculosis strain H37Rv, (100.0% identity in 228 aa overlap). mtrA, transcriptional activator, response regulator (see citations below), equivalent to Q9CCJ2|MTRA|ML0773 PUTATIVE TWO-COMPONENT RESPONSE REGULATOR from Mycobacterium leprae (228 aa), FASTA scores: opt: 1458, E(): 1.4e-85, (98.7% identity in 228 aa o…	1	C	C	C	C	C	C	C	C	C	C	C	C	C	C	C	C	C	T	C	C	C	C	C	C	C
	3587111	intergenic		23	A	A	G	G	G	G	G	G	G	G	G	G	G	G	G	G	G	G	G	G	G	G	G	G	G
	3587935	sahH	Mb3276c, sahH, len: 495 aa. Equivalent to Rv3248c, len: 495 aa, from Mycobacterium tuberculosis strain H37Rv, (99.8% identity in 495 aa overlap). Probable sahH, adenosylhomocysteinase (EC 3.3.1.1), equivalent to Q9CCJ4|SAHH|ML0771 PUTATIVE S-ADENOSYL-L-HOMOCYSTEINE HYDROLASE from Mycobacterium leprae (492 aa), FASTA scores: opt: 3019, E(): 1.3e-177, (91.4% identity in 489 aa overlap). Also highly…	1	G	G	G	G	G	G	G	G	G	G	G	G	G	G	G	G	G	G	G	G	G	G	A	G	G
	3613989	PROBABLE TRANSMEMBRANE CARBONIC ANHYDRASE (CARBONATE DEHYDRATASE) (CARBONIC DEHYDRATASE)	Mb3301, -, len: 764 aa. Equivalent to Rv3273, len: 764 aa, from Mycobacterium tuberculosis strain H37Rv, (100.0% identity in 764 aa overlap). Probable transmembrane protein (N-terminal part is hydrophobic) with probable carbonic anhydrase activity (in C-terminal part) (EC 4.2.1.1). Possibly involved in transport of sulfate. Equivalent to Q9CBA3|ML2279 PUTATIVE TRANSMEMBRANE TRANSPORT PROTEIN from…	1	A	A	A	A	A	A	A	A	G	A	A	A	A	A	A	A	A	A	A	A	A	A	A	A	A
Cluster 3	3616356	fadE25	Mb3302c, fadE25, len: 389 aa. Equivalent to Rv3274c, len: 389 aa, from Mycobacterium tuberculosis strain H37Rv, (100.0% identity in 389 aa overlap). Probable fadE25, Acyl-CoA Dehydrogenase (EC 1.3.99.-), equivalent to P46703|ACDP_MYCLE|FADE25|ACD|ML0737|B1308_F1_34 PROBABLE ACYL-COA DEHYDROGENASE FADE25 from Mycobacterium leprae (389 aa), FASTA scores: opt: 2394, E(): 3.8e-143, (92.05% identity i…	4	C	C	C	C	C	C	C	C	C	C	T	C	C	T	C	C	C	T	C	C	T	C	C	C	C
	3626036	accA3	Mb3313, accA3, len: 600 aa. Equivalent to Rv3285, len: 600 aa, from Mycobacterium tuberculosis strain H37Rv, (100.0% identity in 600 aa overlap). Probable accA3, bifunctional protein acetyl-/propionyl-coenzyme A carboxylase, alpha chain (EC 6.3.4.14) (see citations below) equivalent to P46392|BCCA_MYCLE|BCCA|ML0726|B1308_C1_129 ACETYL-/PROPIONYL-COENZYME A CARBOXYLASE ALPHA CHAIN from Mycobacteri…	1	G	G	G	G	G	G	G	G	A	G	G	G	G	G	G	G	G	G	G	G	G	G	G	G	G
Cluster 2	3626506	accA3	Mb3313, accA3, len: 600 aa. Equivalent to Rv3285, len: 600 aa, from Mycobacterium tuberculosis strain H37Rv, (100.0% identity in 600 aa overlap). Probable accA3, bifunctional protein acetyl-/propionyl-coenzyme A carboxylase, alpha chain (EC 6.3.4.14) (see citations below) equivalent to P46392|BCCA_MYCLE|BCCA|ML0726|B1308_C1_129 ACETYL-/PROPIONYL-COENZYME A CARBOXYLASE ALPHA CHAIN from Mycobacteri…	3	C	C	C	T	C	C	C	C	T	C	C	C	C	C	C	C	C	C	C	T	C	C	C	C	C
Cluster 3	3634072	intergenic		4	C	C	C	C	C	C	C	C	C	C	T	C	C	T	C	C	C	T	C	C	T	C	C	C	C
	3635881	lhr	Mb3324, lhr, len: 1513 aa. Equivalent to Rv3296, len: 1512 aa, from Mycobacterium tuberculosis strain H37Rv, (99.8% identity in 1512 aa overlap). Probable lhr, ATP-dependent helicase (EC 3.6.1.-), similar to others e.g. P30015|LHR_ECOLI|RHLF|B1653 from Escherichia coli stain K12 (1538 aa), FASTA scores: opt: 2930, E(): 1.5e-159, (47.55% identity in 1569 aa overlap); AAG56642|LHR from Escherichia …	1	G	A	G	G	G	G	G	G	G	G	G	G	G	G	G	G	G	G	G	G	G	G	G	G	G
	3648060	glpD2	Mb3330c, glpD2, len: 585 aa. Equivalent to Rv3302c, len: 585 aa, from Mycobacterium tuberculosis strain H37Rv, (100.0% identity in 585 aa overlap). Probable glpd2, glycerol-3-phosphate dehydrogenase (EC 1.1.99.5), equivalent to P53435|GLPD_MYCLE|ML0713|L308_C1_179 GLYCEROL-3-PHOSPHATE DEHYDROGENASE (EC 1.1.99.5) from Mycobacterium leprae (585 aa), FASTA scores: opt: 3489, E(): 2.2e-198, (90.75% i…	1	C	C	C	C	C	C	C	C	C	C	C	C	C	C	C	C	C	C	C	T	C	C	C	C	C
	3665453	sdhA	Mb3347, sdhA, len: 590 aa. Equivalent to Rv3318, len: 590 aa, from Mycobacterium tuberculosis strain H37Rv, (100.0% identity in 590 aa overlap). Probable sdhA, flavoprotein of succinate dehydrogenase SdhA subunit (EC 1.3.99.1), equivalent to Q9CCM1|SDHA|ML0697 SUCCINATE DEHYDROGENASE FLAVOPROTEIN SUBUNIT from Mycobacterium leprae (584 aa), FASTA scores: opt: 3657, E(): 1.2e-217, (92.55% identity …	1	G	G	G	G	G	G	G	G	G	G	G	G	G	G	G	G	G	A	G	G	G	G	G	G	G
	3665953	sdhB	Mb3348, sdhB, len: 263 aa. Equivalent to Rv3319, len: 263 aa, from Mycobacterium tuberculosis strain H37Rv, (99.6% identity in 263 aa overlap). Probable sdhB, iron-sulphur protein succinate dehydrogenase SdhB subunit (EC 1.3.99.1), equivalent to Q49916|SDHB|ML0696|L308_F1_28 SUCCINATE DEHYDROGENASE IRON-SULFUR PROTEIN from Mycobacterium leprae (264 aa), FASTA scores: opt: 1678, E(): 4.7e-99, (89.…	1	G	A	G	G	G	G	G	G	G	G	G	G	G	G	G	G	G	G	G	G	G	G	G	G	G
Cluster 3	3682289	HYPOTHETICAL PROLINE RICH PROTEIN	Mb3366c, -, len: 281 aa. Equivalent to Rv3333c, len: 281 aa, from Mycobacterium tuberculosis strain H37Rv, (100.0% identity in 281 aa overlap). Hypothetical unknown pro-rich protein. Equivalent to AAK47780 HYPOTHETICAL PROTEIN from Mycobacterium tuberculosis strain CDC1551 (265 aa) but longer 16 aa.	4	G	G	G	G	G	G	G	G	G	G	A	G	G	A	G	G	G	A	G	G	A	G	G	G	G
	3683856	PROBABLE CONSERVED INTEGRAL MEMBRANE PROTEIN	Mb3368c, -, len: 289 aa. Equivalent to Rv3335c, len: 289 aa, from Mycobacterium tuberculosis strain H37Rv, (100.0% identity in 289 aa overlap). Probable conserved integral membrane protein, equivalent to Q49909|ML0687 PUTATIVE MEMBRANE PROTEIN U0308AA from Mycobacterium leprae (313 aa), FASTA scores: opt: 1299, E(): 8.9e-75, (68.75% identity in 288 aa overlap). Also similar to other hypothetical …	23	A	A	G	G	G	G	G	G	G	G	G	G	G	G	G	G	G	G	G	G	G	G	G	G	G
	3692074	PPE54	Mb3375c, PPE54, len: 1338 aa. Similar to 3' end of Rv3343c, len: 2523 aa, from Mycobacterium tuberculosis strain H37Rv, (98.6% identity in 1151 aa overlap). Member of the Mycobacterium tuberculosis PPE family, MPTR subgroup of Gly-, Asn-rich proteins. Most similar to O50379|Rv3350c|MTV004.07c|MTV004_5 from Mycobacterium tuberculosis strain H37Rv (3716 aa), FASTA scores: opt: 4672, E(): 4e-211, (4…	1	G	A	G	G	G	G	G	G	G	G	G	G	G	G	G	G	G	G	G	G	G	G	G	G	G
	3704872	PPE55a	Mb3380c, PPE55a, len: 2096 aa. Similar to 5' end of Rv3347c, len: 3157 aa, from Mycobacterium tuberculosis strain H37Rv, (99.5% identity in 2044 aa overlap). Member of the Mycobacterium tuberculosis PPE family, Gly-, Ala-, Asn-rich protein. Similar to many from Mycobacterium tuberculosis strains H37Rv and CDC1551, e.g. O50379|Rv3350c|MTV004.07c (3716 aa), FASTA scores: opt: 6497, E(): 0, (61.65% …	1	G	A	G	G	G	G	G	G	G	G	G	G	G	G	G	G	G	G	G	G	G	G	G	G	G
Cluster 2	3705661	PPE55a	Mb3380c, PPE55a, len: 2096 aa. Similar to 5' end of Rv3347c, len: 3157 aa, from Mycobacterium tuberculosis strain H37Rv, (99.5% identity in 2044 aa overlap). Member of the Mycobacterium tuberculosis PPE family, Gly-, Ala-, Asn-rich protein. Similar to many from Mycobacterium tuberculosis strains H37Rv and CDC1551, e.g. O50379|Rv3350c|MTV004.07c (3716 aa), FASTA scores: opt: 6497, E(): 0, (61.65% …	3	T	T	T	G	T	T	T	T	G	T	T	T	T	T	T	T	T	T	T	G	T	T	T	T	T
	3706038	PPE55a	Mb3380c, PPE55a, len: 2096 aa. Similar to 5' end of Rv3347c, len: 3157 aa, from Mycobacterium tuberculosis strain H37Rv, (99.5% identity in 2044 aa overlap). Member of the Mycobacterium tuberculosis PPE family, Gly-, Ala-, Asn-rich protein. Similar to many from Mycobacterium tuberculosis strains H37Rv and CDC1551, e.g. O50379|Rv3350c|MTV004.07c (3716 aa), FASTA scores: opt: 6497, E(): 0, (61.65% …	3	G	G	G	G	A	G	G	G	G	A	G	A	G	G	G	G	G	G	G	G	G	G	G	G	G
	3708768	PPE55a	Mb3380c, PPE55a, len: 2096 aa. Similar to 5' end of Rv3347c, len: 3157 aa, from Mycobacterium tuberculosis strain H37Rv, (99.5% identity in 2044 aa overlap). Member of the Mycobacterium tuberculosis PPE family, Gly-, Ala-, Asn-rich protein. Similar to many from Mycobacterium tuberculosis strains H37Rv and CDC1551, e.g. O50379|Rv3350c|MTV004.07c (3716 aa), FASTA scores: opt: 6497, E(): 0, (61.65% …	23	A	A	G	G	G	G	G	G	G	G	G	G	G	G	G	G	G	G	G	G	G	G	G	G	G
	3710127	PPE55a	Mb3380c, PPE55a, len: 2096 aa. Similar to 5' end of Rv3347c, len: 3157 aa, from Mycobacterium tuberculosis strain H37Rv, (99.5% identity in 2044 aa overlap). Member of the Mycobacterium tuberculosis PPE family, Gly-, Ala-, Asn-rich protein. Similar to many from Mycobacterium tuberculosis strains H37Rv and CDC1551, e.g. O50379|Rv3350c|MTV004.07c (3716 aa), FASTA scores: opt: 6497, E(): 0, (61.65% …	1	T	C	T	T	T	T	T	T	T	T	T	T	T	T	T	T	T	T	T	T	T	T	T	T	T
	3716249	PPE56d	Mb3383c, PPE56d, len: 1219 aa. Equivalent to 3' end of Rv3350c, len: 3716 aa, from Mycobacterium tuberculosis strain H37Rv, (100.000% identity in 1219 aa overlap). Member of the Mycobacterium tuberculosis PPE family of Gly-, Ala-, Asn-rich proteins, similar to many Mycobacterium tuberculosis proteins from strains H37Rv and CDC1551, e.g. O50378|Rv3347c|MTV004.03c (3157 aa), FASTA scores: opt: 6497…	2	G	G	G	G	G	G	G	G	G	G	G	G	G	G	T	G	G	G	T	G	G	G	G	G	G
	3720551	PPE56b	Mb3384c, PPE56b, len: 2044 aa. Equivalent to middle part of Rv3350c, len: 3716 aa, from Mycobacterium tuberculosis strain H37Rv, (99.8% identity in 2018 aa overlap). Member of the Mycobacterium tuberculosis PPE family of Gly-, Ala-, Asn-rich proteins, similar to many M. tuberculosis proteins from strains H37Rv and CDC1551, e.g. O50378|Rv3347c|MTV004.03c (3157 aa), FASTA scores: opt: 6497, E(): 0,…	1	C	C	C	C	C	C	C	C	C	C	C	C	C	C	C	C	C	C	C	T	C	C	C	C	C
Cluster 3	3722772	PPE56b	Mb3384c, PPE56b, len: 2044 aa. Equivalent to middle part of Rv3350c, len: 3716 aa, from Mycobacterium tuberculosis strain H37Rv, (99.8% identity in 2018 aa overlap). Member of the Mycobacterium tuberculosis PPE family of Gly-, Ala-, Asn-rich proteins, similar to many M. tuberculosis proteins from strains H37Rv and CDC1551, e.g. O50378|Rv3347c|MTV004.03c (3157 aa), FASTA scores: opt: 6497, E(): 0,…	4	T	T	T	T	T	T	T	T	T	T	C	T	T	C	T	T	T	C	T	T	C	T	T	T	T
	3726377	POSSIBLE OXIDOREDUCTASE	Mb3387c, -, len: 123 aa. Equivalent to Rv3352c, len: 123 aa, from Mycobacterium tuberculosis strain H37Rv, (100.0% identity in 123 aa overlap). Possible oxidoreductase (EC 1.-.-.-), similar to part of several oxidoreductases (and hypothetical proteins) from diverse organisms e.g. Q9KYD6|SCD72A.20 PUTATIVE LIPOPROTEIN (FRAGMENT) from Streptomyces coelicolor (403 aa), FASTA scores: opt: 348, E(): 7…	1	A	G	A	A	A	A	A	A	A	A	A	A	A	A	A	A	A	A	A	A	A	A	A	A	A
	3741561	dnaE2	Mb3405c, dnaE2, len: 1079 aa. Equivalent to Rv3370c, len: 1079 aa, from Mycobacterium tuberculosis strain H37Rv, (100.0% identity in 1079 aa overlap). Probable dnaE2, DNA polymerase III, alpha chain (EC 2.7.7.7), similar to many e.g. BAB51086|MLR4428 from Rhizobium loti (Mesorhizobium loti) (1118 aa), FASTA scores: opt: 1103, E(): 8.9e-59, (37.65% identity in 1075 aa overlap); Q9S291|SCI11.28c fr…	23	G	G	A	A	A	A	A	A	A	A	A	A	A	A	A	A	A	A	A	A	A	A	A	A	A
	3742239	dnaE2	Mb3405c, dnaE2, len: 1079 aa. Equivalent to Rv3370c, len: 1079 aa, from Mycobacterium tuberculosis strain H37Rv, (100.0% identity in 1079 aa overlap). Probable dnaE2, DNA polymerase III, alpha chain (EC 2.7.7.7), similar to many e.g. BAB51086|MLR4428 from Rhizobium loti (Mesorhizobium loti) (1118 aa), FASTA scores: opt: 1103, E(): 8.9e-59, (37.65% identity in 1075 aa overlap); Q9S291|SCI11.28c fr…	1	G	G	G	G	G	G	G	G	G	G	G	G	G	G	G	G	G	G	G	G	A	G	G	G	G
	3749051	halimadienyl diphosphate synthase	Mb3411c, -, len: 483 aa. Similar to the 5' end of Rv3377c, len: 501 aa, from Mycobacterium tuberculosis strain H37Rv, (89.9% identity in 464 aa overlap). Possible cyclase; similarity with various proteins, notably cyclases involved in steroid biosynthesis in plants and bacteria e.g. BAB52679|MLR6369 from Rhizobium loti (Mesorhizobium loti) (516 aa), FASTA scores: opt: 533, E(): 5.6e-27, (30.45% i…	1	C	G	C	C	C	C	C	C	C	C	C	C	C	C	C	C	C	C	C	C	C	C	C	C	C
	3756602	vapb46	Mb3417c, -, len: 102 aa. Equivalent to Rv3385c, len: 102 aa, from Mycobacterium tuberculosis strain H37Rv, (100.0% identity in 102 aa overlap). Hypothetical protein, similar to other Mycobacterium tuberculosis hypothetical proteins e.g. Q50718|Y09M_MYCTU|MTCY78.21c|Rv3407|MT3515 (99 aa), FASTA scores: opt: 155, E(): 0.001, (41.05% identity in 78 aa overlap); O07782|Rv0596c|MTCY19H5.26 (85 aa), FA…	1	G	A	G	G	G	G	G	G	G	G	G	G	G	G	G	G	G	G	G	G	G	G	G	G	G
	3760492	PE_PGRS52	Mb3420, PE_PGRS52, len: 749 aa. Similar to Rv3388, len: 731 aa, from Mycobacterium tuberculosis strain H37Rv, (94.8% identity in 734 aa overlap). Member of the M. tuberculosis PE family, PGRS subfamily of gly-rich proteins, similar to many PE-family proteins from M. tuberculosis strains H37Rv and CDC1551 e.g. O53553|YZ08_MYCTU|RV3508|MTV023.15 (1901 aa), FASTA scores: opt: 2380, E(): 3.6e-87, (53…	1	A	G	A	A	A	A	A	A	A	A	A	A	A	A	A	A	A	A	A	A	A	A	A	A	A
Cluster 1	3764463	cmaA1	Mb3424c, cmaA1, len: 287 aa. Equivalent to Rv3392c, len: 287 aa, from Mycobacterium tuberculosis strain H37Rv, (99.7% identity in 287 aa overlap). cmaA1, cyclopropane mycolic acid synthase 1 (EC 2.1.1.79), characterized in 1995 as CFA1_MYCTU|Q11195|CMAA1|CMA1 cyclopropane-fatty-acyl-phospholipid synthase 1 (see citations below). Highly similar to Mycobacterium tuberculosis proteins MTCY20H10.23c …	16	G	G	C	G	C	C	C	C	G	C	G	C	C	G	C	C	C	G	C	G	G	C	C	C	C
	3779228	intergenic		1	G	A	G	G	G	G	G	G	G	G	G	G	G	G	G	G	G	G	G	G	G	G	G	G	G
	3779717	HYPOTHETICAL PROTEIN	Mb3437c, -, len: 533 aa. Equivalent to Rv3403c, len: 533 aa, from Mycobacterium tuberculosis strain H37Rv, (100.0% identity in 533 aa overlap). Hypothetical unknown protein, but some weak similarity to Q9KJP2 HYPOTHETICAL 54.9 KDA PROTEIN from Myxococcus xanthus (504 aa), FASTA scores: opt: 157, E(): 0.011, (24.1% identity in 548 aa overlap). Protein product from Mb3437c detected using SWATH mass…	23	C	C	T	T	T	T	T	T	T	T	T	T	T	T	T	T	T	T	T	T	T	T	T	T	T
	3806855	PROBABLE CONSERVED TRANSMEMBRANE PROTEIN	Mb3465c, -, len: 284 aa. Equivalent to Rv3435c, len: 284 aa, from Mycobacterium tuberculosis strain H37Rv, (100.0% identity in 284 aa overlap). Probable conserved transmembrane protein, showing some similarity with P95061|Rv0713|MTCY210.32 HYPOTHETICAL 33.9 KDA PROTEIN from Mycobacterium tuberculosis (313 aa), FASTA scores: opt: 557, E(): 1.3e-26, (35.8% identity in 282 aa overlap); and O32991|ML…	1	G	G	G	G	G	G	G	G	A	G	G	G	G	G	G	G	G	G	G	G	G	G	G	G	G
	3809625	conserved protein	Mb3468, -, len: 280 aa. Equivalent to Rv3438, len: 280 aa, from Mycobacterium tuberculosis strain H37Rv, (100.0% identity in 280 aa overlap). Conserved hypothetical protein, equivalent to Q9CCV6|ML0370 HYPOTHETICAL PROTEIN from Mycobacterium leprae (289 aa), FASTA scores: opt: 1491, E(): 9.2e-81, (79.85% identity in 283 aa overlap); and highly similar (but shorter 41 aa) to Q49872|B229_F1_20 HYPO…	1	G	G	G	G	G	G	G	G	G	G	G	G	G	A	G	G	G	G	G	G	G	G	G	G	G
	3809825	conserved protein	Mb3468, -, len: 280 aa. Equivalent to Rv3438, len: 280 aa, from Mycobacterium tuberculosis strain H37Rv, (100.0% identity in 280 aa overlap). Conserved hypothetical protein, equivalent to Q9CCV6|ML0370 HYPOTHETICAL PROTEIN from Mycobacterium leprae (289 aa), FASTA scores: opt: 1491, E(): 9.2e-81, (79.85% identity in 283 aa overlap); and highly similar (but shorter 41 aa) to Q49872|B229_F1_20 HYPO…	9	G	G	A	G	A	A	A	G	G	A	G	A	G	G	G	A	A	G	G	G	G	A	G	G	G
	3817222	eccc4	Mb3477c, -, len: 1236 aa. Equivalent to Rv3447c, len: 1236 aa, from Mycobacterium tuberculosis strain H37Rv, (99.8% identity in 1236 aa overlap). Probable conserved membrane protein, similar to various bacterial proteins e.g. O86653|SC3C3.20c ATP/GTP BINDING PROTEIN from Streptomyces coelicolor (1321 aa), FASTA scores: opt: 1186, E(): 1.9e-60, (42.9% identity in 1312 aa overlap); Q9L0T6|SCD35.15c…	23	G	G	A	A	A	A	A	A	A	A	A	A	A	A	A	A	A	A	A	A	A	A	A	A	A
	3817757	eccc4	Mb3477c, -, len: 1236 aa. Equivalent to Rv3447c, len: 1236 aa, from Mycobacterium tuberculosis strain H37Rv, (99.8% identity in 1236 aa overlap). Probable conserved membrane protein, similar to various bacterial proteins e.g. O86653|SC3C3.20c ATP/GTP BINDING PROTEIN from Streptomyces coelicolor (1321 aa), FASTA scores: opt: 1186, E(): 1.9e-60, (42.9% identity in 1312 aa overlap); Q9L0T6|SCD35.15c…	1	C	T	C	C	C	C	C	C	C	C	C	C	C	C	C	C	C	C	C	C	C	C	C	C	C
Cluster 3	3818428	eccc4	Mb3477c, -, len: 1236 aa. Equivalent to Rv3447c, len: 1236 aa, from Mycobacterium tuberculosis strain H37Rv, (99.8% identity in 1236 aa overlap). Probable conserved membrane protein, similar to various bacterial proteins e.g. O86653|SC3C3.20c ATP/GTP BINDING PROTEIN from Streptomyces coelicolor (1321 aa), FASTA scores: opt: 1186, E(): 1.9e-60, (42.9% identity in 1312 aa overlap); Q9L0T6|SCD35.15c…	4	A	A	A	A	A	A	A	A	A	A	C	A	A	C	A	A	A	C	A	A	C	A	A	A	A
Cluster 1	3821131	eccd4	Mb3478, -, len: 467 aa. Equivalent to Rv3448, len: 467 aa, from Mycobacterium tuberculosis strain H37Rv, (99.8% identity in 467 aa overlap). Probable conserved integral membrane protein, showing some similarity with Q9CD35|ML2529 from Mycobacterium leprae (485 aa), FASTA scores: opt: 371, E(): 3.6e-14, (27.25% identity in 481 aa overlap); and two proteins from Mycobacterium tuberculosis O86362|Rv…	16	G	G	A	G	A	A	A	A	G	A	G	A	A	G	A	A	A	G	A	G	G	A	A	A	A
	3822669	mycp4	Mb3479, -, len: 455 aa. Equivalent to Rv3449, len: 455 aa, from Mycobacterium tuberculosis strain H37Rv, (100.0% identity in 455 aa overlap). Probable secreted serine protease (EC 3.4.21.-). Similar to hypothetical unknowns or proteases from Mycobacterium tuberculosis strains H37Rv and CDC1551 e.g. AAK48366|MT3998 SUBTILASE FAMILY PROTEIN from Mycobacterium tuberculosis strain CDC1551 (411 aa), F…	23	C	C	T	T	T	T	T	T	T	T	T	T	T	T	T	T	T	T	T	T	T	T	T	T	T
	3823966	eccb4	Mb3480c, -, len: 470 aa. Equivalent to Rv3450c, len: 470 aa, from Mycobacterium tuberculosis strain H37Rv, (100.0% identity in 470 aa overlap). Probable conserved membrane protein (possible membrane spanning region near N-terminus). Similar to hypothetical unknowns proteins from Mycobacterium leprae e.g. O33088|MLCB628.17C|ML0054 HYPOTHETICAL 51.9 KDA PROTEIN (PUTATIVE MEMBRANE PROTEIN)(481 aa), …	1	C	C	C	C	C	G	C	C	C	C	C	C	C	C	C	C	C	C	C	C	C	C	C	C	C
	3833387	conserved protein	Mb3492, -, len: 285 aa. Equivalent to Rv3463, len: 285 aa, from Mycobacterium tuberculosis strain H37Rv, (100.0% identity in 285 aa overlap). Conserved hypothetical protein, similar to Q9RDA2|SCE20.23 HYPOTHETICAL 31.4 KDA PROTEIN from Streptomyces coelicolor (290 aa), FASTA scores: opt: 770, E(): 2.2e-41, (48.6% identity in 247 aa overlap); and Q9X7Y1|SC6A5.35 PUTATIVE OXIDOREDUCTASE from Strept…	2	G	G	G	G	G	G	G	G	G	G	G	G	G	G	G	G	G	G	G	G	G	G	G	A	A
Cluster 3	3844669	intergenic		4	G	G	G	G	G	G	G	G	G	G	A	G	G	A	G	G	G	A	G	G	A	G	G	G	G
	3844992	PE31	Mb3504, PE31, len: 98 aa. Equivalent to Rv3477, len: 98 aa, from Mycobacterium tuberculosis strain H37Rv, (99.0% identity in 98 aa overlap). Member of the M. tuberculosis PE family, similar to O53941|Rv1791|MTV049.13 (99 aa), FASTA scores: opt: 373, E(): 4.3e-18, (64.65% identity in 99 aa overlap); MTCI364.07; MTCY21C12.10c; MTCY1A11.25c; MTC1A11.04; MTCY359.33; etc. Protein product from Mb3504 d…	1	T	T	T	T	T	T	T	T	T	T	T	T	T	T	T	T	T	T	T	C	T	T	T	T	T
	3845309	PPE60	Mb3505, PPE60, len: 393 aa. Equivalent to Rv3478, len: 393 aa, from Mycobacterium tuberculosis strain H37Rv, (100.0% identity in 393 aa overlap). PPE60 (alternate gene name: mtb39c). Member of the M. tuberculosis PPE family, highly similar to others e.g. Q11031|YD61_MYCTU|Rv1361c|MT1406|MTCY02B10.25c (396 aa), FASTA scores: opt: 2165, E(): 1.1e-109, (85.35% identity in 396 aa overlap); MTCI364.08…	7	G	G	G	A	G	G	G	G	A	G	A	G	G	A	G	G	G	A	G	A	A	G	G	G	G
	3845794	PPE60	Mb3505, PPE60, len: 393 aa. Equivalent to Rv3478, len: 393 aa, from Mycobacterium tuberculosis strain H37Rv, (100.0% identity in 393 aa overlap). PPE60 (alternate gene name: mtb39c). Member of the M. tuberculosis PPE family, highly similar to others e.g. Q11031|YD61_MYCTU|Rv1361c|MT1406|MTCY02B10.25c (396 aa), FASTA scores: opt: 2165, E(): 1.1e-109, (85.35% identity in 396 aa overlap); MTCI364.08…	1	A	A	A	G	A	A	A	A	A	A	A	A	A	A	A	A	A	A	A	A	A	A	A	A	A
	3845951	PPE60	Mb3505, PPE60, len: 393 aa. Equivalent to Rv3478, len: 393 aa, from Mycobacterium tuberculosis strain H37Rv, (100.0% identity in 393 aa overlap). PPE60 (alternate gene name: mtb39c). Member of the M. tuberculosis PPE family, highly similar to others e.g. Q11031|YD61_MYCTU|Rv1361c|MT1406|MTCY02B10.25c (396 aa), FASTA scores: opt: 2165, E(): 1.1e-109, (85.35% identity in 396 aa overlap); MTCI364.08…	1	A	A	A	G	A	A	A	A	A	A	A	A	A	A	A	A	A	A	A	A	A	A	A	A	A
	3846686	HYPOTHETICAL PROTEIN [FIRST PART]	Mb3507, -, len: 433 aa. Equivalent to 5' end of Rv3479, len: 1075 aa, from Mycobacterium tuberculosis strain H37Rv, (99.8% identity in 418 aa overlap). Possible transmembrane protein, with hydrophobic stretches at C-terminus. Start changed since first submission (-54 aa). REMARK-M.bovis-M.tuberculosis: In Mycobacterium tuberculosis strain H37Rv, Rv3479 exists as a single gene. In Mycobacterium bo…	1	G	A	G	G	G	G	G	G	G	G	G	G	G	G	G	G	G	G	G	G	G	G	G	G	G
	3855437	PROBABLE SHORT-CHAIN TYPE DEHYDROGENASE/REDUCTASE	Mb3515c, -, len: 314 aa. Equivalent to Rv3485c, len: 314 aa, from Mycobacterium tuberculosis strain H37Rv, (100.0% identity in 314 aa overlap). Probable short-chain dehydrogenase/reductase (EC 1.-.-.-), similar, but longer 41 aa, to P71824|Rv0769|MTCY369.14 PUTATIVE SHORT-CHAIN TYPE DEHYDROGENASE/REDUCTASE CY369.14 from Mycobacterium tuberculosis (248 aa), FASTA scores: opt: 462, E(): 1.8e-19, (3…	1	C	C	C	C	C	C	C	C	C	C	C	C	C	C	C	C	C	C	C	C	T	C	C	C	C
Cluster 1.2	3856183	conserved protein	Mb3516, -, len: 149 aa. Equivalent to Rv3486, len: 149 aa, from Mycobacterium tuberculosis strain H37Rv, (100.0% identity in 149 aa overlap). Conserved hypothetical protein, similar to Q9RC47|YFID|BH3304 HYPOTHETICAL PROTEIN from Bacillus halodurans (129 aa), FASTA scores: opt: 186, E(): 2.1e-05, (40.0% identity in 95 aa overlap); and Q9KKT1|VCA1019 HYPOTHETICAL PROTEIN from Vibrio cholerae (148 …	6	C	C	C	C	C	C	C	T	C	C	C	C	C	C	T	C	C	C	T	C	C	C	T	T	T
	3886371	ilvX	Mb3539c, ilvX, len: 515 aa. Equivalent to Rv3509c, len: 515 aa, from Mycobacterium tuberculosis strain H37Rv, (100.0% identity in 515 aa overlap). Probable ilvX, acetohydroxyacid synthase (EC 4.1.3.18), equivalent to Mycobacterium leprae protein described as Acetolactate synthase I, valine sensitive, large subunit (EC 4.1.3.18) Q49865|ILVX|ILVI1|B229_C3_222 (515 aa), FASTA scores: opt: 2762, E():…	1	T	C	T	T	T	T	T	T	T	T	T	T	T	T	T	T	T	T	T	T	T	T	T	T	T
	3892178	PE_PGRS55	Mb3541, PE_PGRS55, len: 1938 aa. Equivalent to Rv3511 and Rv3512, len: 714 aa and 1079 aa, from Mycobacterium tuberculosis strain H37Rv, (99.4% identity in 706 aa overlap and 96.0% identity in 1117 aa overlap). Rv3511: Member of the Mycobacterium tuberculosis PE family, PGRS subfamily of gly-rich proteins, similar to others from Mycobacterium tuberculosis strains H37Rv and CDC1551 e.g. AAK47974|M…	1	C	C	C	C	C	C	C	C	T	C	C	C	C	C	C	C	C	C	C	C	C	C	C	C	C
	3904966	POSSIBLE COENZYME F420-DEPENDENT OXIDOREDUCTASE	Mb3550c, -, len: 347 aa. Equivalent to Rv3520c, len: 347 aa, from Mycobacterium tuberculosis strain H37Rv, (100.0% identity in 347 aa overlap). Possible coenzyme F420-dependent oxidoreductase (EC 1.-.-.-), equivalent to Q9CCV8|ML0348 POSSIBLE COENZYME F420-DEPENDENT OXIDOREDUCTASE from Mycobacterium leprae (350 aa), FASTA scores: opt: 2029, E(): 9.1e-120, (86.85% identity in 342 aa overlap). Simi…	1	G	G	G	G	G	G	G	G	G	G	G	G	G	G	G	G	G	A	G	G	G	G	G	G	G
Cluster 3	3928344	conserved protein	Mb3571c, -, len: 129 aa. Equivalent to Rv3541c, len: 129 aa, from Mycobacterium tuberculosis strain H37Rv, (100.0% identity in 129 aa overlap). Hypothetical protein, showing some similarity to Q9CBJ7|ML1909 HYPOTHETICAL PROTEIN from Mycobacterium leprae (142 aa) FASTA scores: opt: 110, E(): 1.2, (27.95% identity in 118 aa overlap); and other (see also BLASTP results) e.g. Q9L0M3|SCD82.08 HYPOTHET…	4	G	G	G	G	G	G	G	G	G	G	A	G	G	A	G	G	G	A	G	G	A	G	G	G	G
	3938978	POSSIBLE COA-TRANSFERASE (BETA SUBUNIT)	Mb3582, -, len: 250 aa. Equivalent to Rv3552, len: 250 aa, from Mycobacterium tuberculosis strain H37Rv, (100.0% identity in 250 aa overlap). Possible CoA-transferase, beta subunit (EC 2.8.3.-), similar in part to other CoA-transferases e.g. Q9I6R1|PA0227 from Pseudomonas aeruginosa (260 aa), FASTA scores: opt: 233, E(): 8.6e-08, (24.8% identity in 238 aa overlap); BAB50894|MLL4181 from Rhizobium…	1	G	G	G	G	G	G	G	G	G	G	G	G	G	G	G	G	G	G	G	G	A	G	G	G	G
Cluster 1	3939521	POSSIBLE OXIDOREDUCTASE	Mb3583, -, len: 355 aa. Equivalent to Rv3553, len: 355 aa, from Mycobacterium tuberculosis strain H37Rv, (100.0% identity in 355 aa overlap). Possible oxidoreductase (EC 1.-.-.-), highly similar (except in C-terminus) to Q9A327|CC3379 HYPOTHETICAL PROTEIN from Caulobacter crescentus (321 aa), FASTA scores: opt: 639, E(): 4.6e-29, (46.35% identity in 248 aa overlap); and Q9WZQ7|TM0800 CONSERVED HY…	16	G	G	C	G	C	C	C	C	G	C	G	C	C	G	C	C	C	G	C	G	G	C	C	C	C
	3940217	POSSIBLE OXIDOREDUCTASE	Mb3583, -, len: 355 aa. Equivalent to Rv3553, len: 355 aa, from Mycobacterium tuberculosis strain H37Rv, (100.0% identity in 355 aa overlap). Possible oxidoreductase (EC 1.-.-.-), highly similar (except in C-terminus) to Q9A327|CC3379 HYPOTHETICAL PROTEIN from Caulobacter crescentus (321 aa), FASTA scores: opt: 639, E(): 4.6e-29, (46.35% identity in 248 aa overlap); and Q9WZQ7|TM0800 CONSERVED HY…	23	G	G	A	A	A	A	A	A	A	A	A	A	A	A	A	A	A	A	A	A	A	A	A	A	A
Cluster 3	3945924	PPE64	Mb3588, PPE64, len: 552 aa. Equivalent to Rv3558, len: 552 aa, from Mycobacterium tuberculosis strain H37Rv, (100.0% identity in 552 aa overlap). Member of the Mycobacterium tuberculosis PPE family of glycine-rich proteins, similar to many e.g. P71868|Rv3533c|MTCY03C7.23 (582 aa), FASTA scores: opt: 1908, E(): 1.7e-83, (58.5% identity in 583 aa overlap). Protein product from Mb3588 detected using…	4	T	T	T	T	T	T	T	T	T	T	C	T	T	C	T	T	T	C	T	T	C	T	T	T	T
	3952300	fadE32	Mb3593, fadE32, len: 319 aa. Equivalent to Rv3563, len: 319 aa, from Mycobacterium tuberculosis strain H37Rv, (99.4% identity in 319 aa overlap). Probable fadE32, acyl-CoA dehydrogenase (EC 1.3.99.-), similar to many e.g. Q9I4V4|PA1020 from Pseudomonas aeruginosa (370 aa), FASTA scores: opt: 347, E(): 7.6e-14, (35.15% identity in 333 aa overlap); Q9RJX3|SCF37.28c from Streptomyces coelicolor (362…	1	C	T	C	C	C	C	C	C	C	C	C	C	C	C	C	C	C	C	C	C	C	C	C	C	C
Cluster 1	3957456	hsac	Mb3599c, bphC, len: 300 aa. Equivalent to Rv3568c, len: 300 aa, from Mycobacterium tuberculosis strain H37Rv, (99.7% identity in 300 aa overlap). Probable bphC, 2,3-dihydroxybiphenyl 1,2-dioxygenase (EC 1.13.11.39), highly similar to other e.g. Q9KWQ5|BPHC5 from Rhodococcus sp. RHA1 (300 aa), FASTA scores: opt: 1715, E(): 3.8e-103, (82.15% identity in 297 aa overlap); O50479|EDOB from Rhodococcus…	16	T	T	C	T	C	C	C	C	T	C	T	C	C	T	C	C	C	T	C	T	T	C	C	C	C
	3960485	kshb	Mb3602, hmp, len: 358 aa. Equivalent to Rv3571, len: 358 aa, from Mycobacterium tuberculosis strain H37Rv, (100.0% identity in 358 aa overlap). Possible hmp, oxidoreductase, hemoglobine-related protein (see citation below) (EC 1.-.-.-), similar to several e.g. Q44253|ATDA5 ANILINE DIOXYGENASE REDUCTASE COMPONENT from Acinetobacter sp (336 aa) FASTA scores: opt: 748, E(): 1.5e-38, (34.95% identity…	23	A	A	G	G	G	G	G	G	G	G	G	G	G	G	G	G	G	G	G	G	G	G	G	G	G
	3966378	lppH	Mb3607, lppH, len: 237 aa. Equivalent to Rv3576, len: 237 aa, from Mycobacterium tuberculosis strain H37Rv, (99.6% identity in 237 aa overlap). Possible lppH, conserved lipoprotein, similar in part with proteins from Mycobacterium tuberculosis; C-terminus of Q11053|PKNH_MYCTU|PKNH|Rv1266c|MT1304|MTCY50.16 PROBABLE SERINE/THREONINE-PROTEIN KINASE (EC 2.7.1.-) (626 aa) FASTA scores: opt: 396, E(): …	1	C	C	C	C	C	C	C	C	C	C	C	C	C	C	C	C	C	T	C	C	C	C	C	C	C
	3967596	CONSERVED HYPOTHETICAL PROTEIN	Mb3608, -, len: 288 aa. Equivalent to Rv3577, len: 288 aa, from Mycobacterium tuberculosis strain H37Rv, (100.0% identity in 288 aa overlap), (other start sites possible upstream; equivalent to AAK48041 from Mycobacterium tuberculosis strain CDC1551 (379 aa) but shorter 91 aa). Hypothetical protein, showing some similarity to Q9RI88|SCJ11.16c HYPOTHETICAL 37.9 KDA PROTEIN from Streptomyces coelic…	1	G	A	G	G	G	G	G	G	G	G	G	G	G	G	G	G	G	G	G	G	G	G	G	G	G
Cluster 1	3976253	CONSERVED HYPOTHETICAL PROTEIN	Mb3617, -, len: 358 aa. Equivalent to Rv3586, len: 358 aa, from Mycobacterium tuberculosis strain H37Rv, (99.4% identity in 358 aa overlap). Conserved hypothetical protein, highly similar to Q9X8L6|SCE94.03 PUTATIVE DNA-BINDING PROTEIN from Streptomyces coelicolor (374 aa), FASTA scores: opt: 1338, E(): 5e-75, (59.95% identity in 347 aa overlap); P37573|YACK_BACSU HYPOTHETICAL 40.7 KDA PROTEIN fr…	16	C	C	T	C	T	T	T	T	C	T	C	T	T	C	T	T	T	C	T	C	C	T	T	T	T
	3979114	PE_PGRS58	Mb3621c, PE_PGRS58, len: 584 aa. Equivalent to Rv3590c, len: 584 aa, from Mycobacterium tuberculosis strain H37Rv, (100.0% identity in 584 aa overlap). Member of the Mycobacterium tuberculosis PE family, PGRS subfamily of gly-rich proteins, highly similar to e.g. O53439|Rv1091|MTV017.44 (853 aa), FASTA scores: opt: 2005, E(): 1.4e-70, (54.95% identity in 646 aa overlap). Mb3621c found to be expre…	1	C	A	C	C	C	C	C	C	C	C	C	C	C	C	C	C	C	C	C	C	C	C	C	C	C
Cluster 3	3979220	PE_PGRS58	Mb3621c, PE_PGRS58, len: 584 aa. Equivalent to Rv3590c, len: 584 aa, from Mycobacterium tuberculosis strain H37Rv, (100.0% identity in 584 aa overlap). Member of the Mycobacterium tuberculosis PE family, PGRS subfamily of gly-rich proteins, highly similar to e.g. O53439|Rv1091|MTV017.44 (853 aa), FASTA scores: opt: 2005, E(): 1.4e-70, (54.95% identity in 646 aa overlap). Mb3621c found to be expre…	4	T	T	T	T	T	T	T	T	T	T	A	T	T	A	T	T	T	A	T	T	A	T	T	T	T
	3992306	panC	Mb3632c, panC, len: 309 aa. Equivalent to Rv3602c, len: 309 aa, from Mycobacterium tuberculosis strain H37Rv, (100.0% identity in 309 aa overlap). Probable panC, pantoate--beta-alanine ligase (EC 6.3.2.1), equivalent to O69524|PANC_MYCLE|ML0230|MLCB2548.01c PANTOATE--BETA-ALANINE LIGASE from Mycobacterium leprae (313 aa), FASTA scores: opt: 1541, E(): 3.4e-84, (82.15% identity in 297 aa overlap).…	1	G	G	G	G	G	G	G	G	G	G	G	G	G	G	G	G	G	G	G	G	A	G	G	G	G
	4003930	intergenic		1	T	T	T	T	T	T	T	T	T	T	T	T	T	T	T	T	T	T	T	T	C	T	T	T	T
Cluster 2	4010722	intergenic		3	A	A	A	C	A	A	A	A	C	A	A	A	A	A	A	A	A	A	A	C	A	A	A	A	A
	4014100	conserved protein	Mb3657, -, len: 291 aa. Equivalent to Rv3633, len: 291 aa, from Mycobacterium tuberculosis strain H37Rv, (100.0% identity in 291 aa overlap). Conserved hypothetical protein, similar to Q9X5S6|MMCH from Streptomyces lavendulae (254 aa), FASTA scores: opt: 368, E(): 3.2e-16, (35.05% identity in 194 aa overlap); Q9APW1 HYPOTHETICAL 32.7 KDA PROTEIN from Pseudomonas aeruginosa (295 aa), FASTA scores:…	1	G	A	G	G	G	G	G	G	G	G	G	G	G	G	G	G	G	G	G	G	G	G	G	G	G
	4014934	galE1	Mb3658c, galE1, len: 314 aa. Equivalent to Rv3634c, len: 314 aa, from Mycobacterium tuberculosis strain H37Rv, (100.0% identity in 314 aa overlap). galE1, UDP-glucose 4-epimerase (EC 5.1.3.2) (see citations below), equivalent to O69544|ML0204|RMLB2|MLCB2548.27c PUTATIVE SUGAR DEHYDRATASE (PUTATIVE SUGAR-NUCLEOTIDE DEHYDRATASE) from Mycobacterium leprae (319 aa), FASTA scores: opt: 1798, E(): 8.2e…	9	C	C	T	C	T	T	T	C	C	T	C	T	C	C	C	T	T	C	C	C	C	T	C	C	C
	4029948	intergenic		1	G	A	G	G	G	G	G	G	G	G	G	G	G	G	G	G	G	G	G	G	G	G	G	G	G
	4031388	probable helicase	Mb3673, -, len: 771 aa. Equivalent to Rv3649, len: 771 aa, from Mycobacterium tuberculosis strain H37Rv, (99.9% identity in 771 aa overlap). Probable helicase (EC 3.6.-.-), similar to many (known or hypothetical) ATP-dependent helicases e.g. Q9X915|SCH5.13 PUTATIVE HELICASE from Streptomyces coelicolor (815 aa) FASTA scores: opt: 2550, E(): 9.6e-139, (52.45% identity in 774 aa overlap); Q05549|YD…	1	G	G	G	G	G	G	G	G	G	G	G	G	A	G	G	G	G	G	G	G	G	G	G	G	G
Cluster 1	4037945	PROBABLE CONSERVED TRANSMEMBRANE PROTEIN	Mb3682c, -, len: 266 aa. Equivalent to Rv3658c, len: 266 aa, from Mycobacterium tuberculosis strain H37Rv, (100.0% identity in 266 aa overlap). Probable conserved transmembrane protein, similar to Q9X920|SCH5.18c PUTATIVE INTEGRAL MEMBRANE PROTEIN from Streptomyces coelicolor (321 aa), FASTA scores: opt: 335, E(): 4.1e-13, (38.05% identity in 247 aa overlap). Mb3682c found to be expressed during …	16	G	G	A	G	A	A	A	A	G	A	G	A	A	G	A	A	A	G	A	G	G	A	A	A	A
	4042512	intergenic		1	A	A	A	A	A	A	A	A	A	A	A	A	A	G	A	A	A	A	A	A	A	A	A	A	A
	4048988	intergenic		1	G	A	G	G	G	G	G	G	G	G	G	G	G	G	G	G	G	G	G	G	G	G	G	G	G
	4051727	possible protease	Mb3692c, -, len: 232 aa. Equivalent to Rv3668c, len: 232 aa, from Mycobacterium tuberculosis strain H37Rv, (100.0% identity in 232 aa overlap). Possible protease (EC 3.4.-.-) (and more specifically a putative alkaline serine protease (EC 3.4.21.-), equivalent to Q9CB98|ML2295 HYPOTHETICAL PROTEIN from Mycobacterium leprae (234 aa), FASTA scores: opt: 1249, E(): 7.4e-66, (77.5% identity in 231 aa …	1	G	G	G	A	G	G	G	G	G	G	G	G	G	G	G	G	G	G	G	G	G	G	G	G	G
	4053891	ephE	Mb3694, ephE, len: 327 aa. Equivalent to Rv3670, len: 327 aa, from Mycobacterium tuberculosis strain H37Rv, (100.0% identity in 327 aa overlap). Possible ephE, epoxide hydrolase (EC 3.3.2.3) (see citation below), equivalent to Q9CB96|ML2297 PUTATIVE HYDROLASE from Mycobacterium leprae (324 aa), FASTA scores: opt: 1799, E(): 7.2e-105, (80.55% identity in 324 aa overlap). Also similar to many hydro…	1	G	G	G	G	G	G	G	G	G	G	G	G	G	A	G	G	G	G	G	G	G	G	G	G	G
	4063578	intergenic		1	G	A	G	G	G	G	G	G	G	G	G	G	G	G	G	G	G	G	G	G	G	G	G	G	G
	4075371	moxR2	Mb3717, moxR2, len: 358 aa. Equivalent to Rv3692, len: 358 aa, from Mycobacterium tuberculosis strain H37Rv, (100.0% identity in 358 aa overlap). Probable moxR2, methanol dehydrogenase regulatory protein, highly similar (generally longer at N-terminus) to Q9KYW3|SCE33.20 PUTATIVE REGULATORY PROTEIN from Streptomyces coelicolor (329 aa), FASTA scores: opt: 1523, E(): 4.2e-74, (70.9% identity in 33…	1	G	G	G	A	G	G	G	G	G	G	G	G	G	G	G	G	G	G	G	G	G	G	G	G	G
	4085970	CONSERVED HYPOTHETICAL PROTEIN	Mb3727c, -, len: 321 aa. Equivalent to Rv3701c, len: 321 aa, from Mycobacterium tuberculosis strain H37Rv, (100.0% identity in 321 aa overlap). Conserved hypothetical protein, highly similar to other hypothetical proteins e.g. Q9RCZ8|SCM1.46 from Streptomyces coelicolor (251 aa), FASTA scores: opt: 897, E(): 1.1e-50, (59.9% identity in 242 aa overlap); P73759|SLR0865 from Synechocystis sp. strain…	1	G	G	G	G	G	G	G	G	G	G	A	G	G	G	G	G	G	G	G	G	G	G	G	G	G
	4086205	CONSERVED HYPOTHETICAL PROTEIN	Mb3727c, -, len: 321 aa. Equivalent to Rv3701c, len: 321 aa, from Mycobacterium tuberculosis strain H37Rv, (100.0% identity in 321 aa overlap). Conserved hypothetical protein, highly similar to other hypothetical proteins e.g. Q9RCZ8|SCM1.46 from Streptomyces coelicolor (251 aa), FASTA scores: opt: 897, E(): 1.1e-50, (59.9% identity in 242 aa overlap); P73759|SLR0865 from Synechocystis sp. strain…	1	C	C	C	C	C	C	C	C	C	C	C	C	C	C	C	C	C	C	C	C	T	C	C	C	C
	4086872	CONSERVED HYPOTHETICAL PROTEIN	Mb3728c, -, len: 233 aa. Equivalent to Rv3702c, len: 233 aa, from Mycobacterium tuberculosis strain H37Rv, (100.0% identity in 233 aa overlap). Conserved hypothetical protein, highly similar to other hypothetical proteins Q9RCZ9|SCM1.45 from Streptomyces coelicolor (271 aa), FASTA scores: opt: 383, E(): 2.3e-17, (44.85% identity in 252 aa overlap); and P54004|Y199_SYNY3|SLR0199 from Synechocystis…	1	G	G	G	A	G	G	G	G	G	G	G	G	G	G	G	G	G	G	G	G	G	G	G	G	G
	4087710	CONSERVED HYPOTHETICAL PROTEIN	Mb3729c, -, len: 425 aa. Equivalent to Rv3703c, len: 425 aa, from Mycobacterium tuberculosis strain H37Rv, (100.0% identity in 425 aa overlap). Conserved hypothetical protein, similar to other hypothetical proteins e.g. Q9RD00|SCM1.44 from Streptomyces coelicolor (446 aa), FASTA scores: opt: 1480, E(): 1.4e-85, (53.9% identity in 421 aa overlap); P72841|SLR1303 from Synechocystis sp. strain PCC 6…	1	T	T	T	T	T	T	T	T	T	T	T	T	T	C	T	T	T	T	T	T	T	T	T	T	T
	4088899	gshA	Mb3730c, gshA, len: 432 aa. Equivalent to Rv3704c, len: 432 aa, from Mycobacterium tuberculosis strain H37Rv, (100.0% identity in 432 aa overlap). Possible gshA, glutamate--cysteine ligase (EC 6.3.2.2), similar to many e.g. Q9A2Z2|CC3414 GLUTAMATE--CYSTEINE LIGASE from Caulobacter crescentus (453 aa), FASTA scores: opt: 404, E(): 5.9e-17, (30.45% identity in 312 aa overlap); Q9SEH0|GSH1 GAMMA-GLU…	1	C	C	C	C	C	C	C	C	C	C	T	C	C	C	C	C	C	C	C	C	C	C	C	C	C
Cluster 1	4100131	cobQ2	Mb3740, cobQ2, len: 231 aa. Equivalent to Rv3713, len: 231 aa, from Mycobacterium tuberculosis strain H37Rv, (100.0% identity in 231 aa overlap). Possible cobQ2, cobyric acid synthase (EC undetermined), equivalent to O69521|ML2327|MLCB2407.23c HYPOTHETICAL 24.5 KDA PROTEIN from Mycobacterium leprae (230 aa), FASTA scores: opt: 1313, E(): 4.7e-73, (86.1% identity in 230 aa overlap). Also partially…	16	G	G	A	G	A	A	A	A	G	A	G	A	A	G	A	A	A	G	A	G	G	A	A	A	A
	4108951	conserved protein	Mb3749c, -, len: 435 aa. Equivalent to Rv3722c, len: 435 aa, from Mycobacterium tuberculosis strain H37Rv, (100.0% identity in 435 aa overlap). Conserved hypothetical protein, equivalent to O69513|MLCB2407.14 (alias Q9CB73|ML2336, 463 aa) HYPOTHETICAL 46.8 KDA PROTEIN from Mycobacterium leprae (426 aa), FASTA scores: opt: 2505, E(): 8.3e-154, (87.25% identity in 424 aa overlap). Also highly simil…	1	G	G	G	G	G	G	G	G	A	G	G	G	G	G	G	G	G	G	G	G	G	G	G	G	G
	4114407	possible dehydrogenase	Mb3753, -, len: 397 aa. Equivalent to Rv3726, len: 397 aa, from Mycobacterium tuberculosis strain H37Rv, (99.7% identity in 397 aa overlap). Possible dehydrogenase (EC 1.-.-.-), similar to many e.g. O34788|YDJL DEHYDROGENASE from Bacillus subtilis (346 aa) FASTA scores: opt: 401, E(): 3.4e-17, (29.6% identity in 395 aa overlap); Q59696|ADH 2,3-BUTANEDIOL DEHYDROGENASE (EC 1.1.1.4) from seudomonas…	23	G	G	C	C	C	C	C	C	C	C	C	C	C	C	C	C	C	C	C	C	C	C	C	C	C
	4116121	POSSIBLE OXIDOREDUCTASE	Mb3754, -, len: 602 aa. Equivalent to Rv3727, len: 602 aa, from Mycobacterium tuberculosis strain H37Rv, (99.8% identity in 602 aa overlap). Possible oxidoreductase (EC 1.-.-.-), similar to several plants phytoene dehydrogenases/desaturases (EC 1.3.-.-) e.g. Q9HSE1|CRTI3|VNG0277G PHYTOENE DEHYDROGENASE from Halobacterium sp. strain NRC-1 (541 aa), FASTA scores: opt: 299, E(): 1.1e-10, (29.85% ide…	1	G	A	G	G	G	G	G	G	G	G	G	G	G	G	G	G	G	G	G	G	G	G	G	G	G
	4144432	proV	Mb3784c, proV, len: 376 aa. Equivalent to Rv3758c, len: 376 aa, from Mycobacterium tuberculosis strain H37Rv, (100.0% identity in 376 aa overlap). Possible proV, osmoprotectant transport ATP-binding protein ABC transporter (see citation below), highly similar to osmoprotection proteins (proV) involved in glycine betaine/L-proline/choline transport, e.g. BAB58610|Q99RI3|OPUCA|SA2237|SAV2448 GLYCIN…	1	T	G	T	T	T	T	T	T	T	T	T	T	T	T	T	T	T	T	T	T	T	T	T	T	T
	4153366	HYPOTHETICAL PROTEIN	Mb3792, -, len: 229 aa. Equivalent to Rv3766, len: 229 aa, from Mycobacterium tuberculosis strain H37Rv, (100.0% identity in 229 aa overlap). Hypothetical unknown protein. Segment 183 to 229 highly similar to C-terminal part of O06288|Rv3594|MTCY07H7B.28c CONSERVED HYPOTHETICAL PROTEIN from Mycobacterium tuberculosis (275 aa), FASTA scores: opt: 128, E(): 0.92, (46.8% identity in 47 aa overlap). …	1	C	C	C	C	C	C	C	C	C	C	T	C	C	C	C	C	C	C	C	C	C	C	C	C	C
	4154791	unknown protein	Mb3794, -, len: 119 aa. Equivalent to Rv3768, len: 119 aa, from Mycobacterium tuberculosis strain H37Rv, (100.0% identity in 119 aa overlap). Hypothetical unknown protein. Protein product from Mb3794 detected using SWATH mass spectrometry. Mb3794 found to be expressed during exponential growth in Sauton's minimal media by RNA-sequencing.	1	C	C	C	C	C	C	C	C	T	C	C	C	C	C	C	C	C	C	C	C	C	C	C	C	C
	4160897	lipE	Mb3804, lipE, len: 415 aa. Equivalent to Rv3775, len: 415 aa, from Mycobacterium tuberculosis strain H37Rv, (100.0% identity in 415 aa overlap). Probable lipE, hydrolase lipase (EC 3.1.-.-), equivalent to Q9CD95|LIPE|ML0119 PROBABLE HYDROLASE from Mycobacterium leprae (411 aa), FASTA scores: opt: 2418, E(): 6.4e-144, (84.75% identity in 406 aa overlap). Also similar to other esterases e.g. Q9ABH2…	1	T	T	T	C	T	T	T	T	T	T	T	T	T	T	T	T	T	T	T	T	T	T	T	T	T
	4167408	PROBABLE CONSERVED TRANSMEMBRANE PROTEIN ALANINE AND LEUCINE RICH	Mb3808, -, len: 666 aa. Equivalent to Rv3779, len: 666 aa, from Mycobacterium tuberculosis strain H37Rv, (100.0% identity in 666 aa overlap). Probable conserved transmembrane ala-, leu-rich protein, equivalent to Q9CD98|ML0116 PUTATIVE MEMBRANE PROTEIN from Mycobacterium leprae (654 aa), FASTA scores: opt: 1991, E(): 2e-112, (66.5% identity in 666 aa overlap). Shows some similarity with Q9RRU0|DR…	7	C	C	C	T	C	C	C	C	T	C	T	C	C	T	C	C	C	T	C	T	T	C	C	C	C
	4171765	rfbB	Mb3813, rfbB, len: 326 aa. Equivalent to Rv3784, len: 326 aa, from Mycobacterium tuberculosis strain H37Rv, (100.0% identity in 326 aa overlap). Possible rfbB, dTDP-glucose 4,6-dehydratase (EC 4.2.1.46), similar to others e.g. Q9YCT1|APE1180 LONG HYPOTHETICAL DTDP-GLUCOSE 4,6-DEHYDRATASE from Aeropyrum pernix (330 aa) FASTA scores: opt: 598, E(): 3.7e-30, (34.9% identity in 315 aa overlap); O2781…	1	G	G	G	G	G	G	G	G	G	G	G	G	G	C	G	G	G	G	G	G	G	G	G	G	G
	4174558	CONSERVED HYPOTHETICAL PROTEIN	Mb3816c, -, len: 308 aa. Equivalent to Rv3787c, len: 308 aa, from Mycobacterium tuberculosis strain H37Rv, (100.0% identity in 308 aa overlap). Conserved hypothetical protein, highly similar to several mycobacterial hypothetical proteins e.g. P95074|Rv0726c|MTCY210.45c from Mycobacterium tuberculosis (367 aa), FASTA scores: opt: 1038, E(): 1.6e-58, (55.85% identity in 283 aa overlap); O53795|MBE5…	23	A	A	G	G	G	G	G	G	G	G	G	G	G	G	G	G	G	G	G	G	G	G	G	G	G
	4175292	intergenic		1	G	G	G	T	G	G	G	G	G	G	G	G	G	G	G	G	G	G	G	G	G	G	G	G	G
	4178780	afta	Mb3821, -, len: 643 aa. Equivalent to Rv3792, len: 643 aa, from Mycobacterium tuberculosis strain H37Rv, (100.0% identity in 643 aa overlap). Probable conserved transmembrane protein, equivalent, but longer 21 aa, to Q9CDA6|ML0107 PUTATIVE MEMBRANE PROTEIN from Mycobacterium leprae (632 aa), FASTA scores: opt: 1981, E(): 2.1e-110, (77.5% identity in 631 aa overlap). C-terminal end highly similar …	1	C	C	C	C	C	C	C	C	C	C	C	C	C	C	C	C	C	C	C	C	T	C	C	C	C
	4179389	afta	Mb3821, -, len: 643 aa. Equivalent to Rv3792, len: 643 aa, from Mycobacterium tuberculosis strain H37Rv, (100.0% identity in 643 aa overlap). Probable conserved transmembrane protein, equivalent, but longer 21 aa, to Q9CDA6|ML0107 PUTATIVE MEMBRANE PROTEIN from Mycobacterium leprae (632 aa), FASTA scores: opt: 1981, E(): 2.1e-110, (77.5% identity in 631 aa overlap). C-terminal end highly similar …	1	G	G	G	G	G	G	G	G	G	G	G	G	G	G	G	G	G	C	G	G	G	G	G	G	G
	4184590	embA	Mb3823, embA, len: 1094 aa. Equivalent to Rv3794, len: 1094 aa, from Mycobacterium tuberculosis strain H37Rv, (99.9% identity in 1094 aa overlap). embA, integral membrane protein, indolylacetylinositol arabinosyltransferase (EC 2.4.2.34) (see citations below), equivalent to P71485|EMBA ARABINOSYL TRANSFERASE from Mycobacterium avium (1108 aa), FASTA scores: opt: 5024, E(): 0, (81.9% identity in 1…	1	C	T	C	C	C	C	C	C	C	C	C	C	C	C	C	C	C	C	C	C	C	C	C	C	C
	4184696	embA	Mb3823, embA, len: 1094 aa. Equivalent to Rv3794, len: 1094 aa, from Mycobacterium tuberculosis strain H37Rv, (99.9% identity in 1094 aa overlap). embA, integral membrane protein, indolylacetylinositol arabinosyltransferase (EC 2.4.2.34) (see citations below), equivalent to P71485|EMBA ARABINOSYL TRANSFERASE from Mycobacterium avium (1108 aa), FASTA scores: opt: 5024, E(): 0, (81.9% identity in 1…	1	G	G	G	G	G	G	G	G	G	G	G	G	G	G	G	G	G	G	G	G	G	G	A	G	G
	4193452	fadE35	Mb3826, fadE35, len: 593 aa. Equivalent to Rv3797, len: 593 aa, from Mycobacterium tuberculosis strain H37Rv, (100.0% identity in 593 aa overlap). Probable fadE35, acyl-CoA dehydrogenase (EC 1.3.99.-), similar to many e.g. Q9HY33|PA3593 from Pseudomonas aeruginosa (575 aa) FASTA scores: opt: 838, E(): 2.1e-46, (35.3% identity in 569 aa overlap); Q9ANZ8|AIDB from Burkholderia pseudomallei (Pseudom…	1	T	C	T	T	T	T	T	T	T	T	T	T	T	T	T	T	T	T	T	T	T	T	T	T	T
	4200043	pks13	Mb3830c, pks13, len: 1733 aa. Equivalent to Rv3800c, len: 1733 aa, from Mycobacterium tuberculosis strain H37Rv, (99.9% identity in 1733 aa overlap). Probable pks13, polyketide synthase (EC undetermined), equivalent to Q9CDB1|PKS13|ML0101 POLYKETIDE SYNTHASE from Mycobacterium leprae (1784 aa), FASTA scores: opt: 7454, E(): 0, (83.6% identity in 1748 aa overlap); and similar to Q9Z5K6|ML2357|MLCB…	1	G	G	G	G	G	G	G	G	A	G	G	G	G	G	G	G	G	G	G	G	G	G	G	G	G
	4204680	probable conserved membrane protein	Mb3832c, -, len: 336 aa. Equivalent to Rv3802c, len: 336 aa, from Mycobacterium tuberculosis strain H37Rv, (100.0% identity in 336 aa overlap). Conserved hypothetical protein, equivalent to Q9CDB3|ML0099 HYPOTHETICAL PROTEIN from Mycobacterium leprae (336 aa) FASTA scores: opt: 1759, E(): 1.1e-85, (75.5% identity in 335 aa overlap). Contains probable N-terminal signal sequence followed by Pro-ric…	1	A	A	A	A	A	A	A	A	A	A	A	A	A	A	A	A	A	G	A	A	A	A	A	A	A
	4212834	glft2	Mb3838c, -, len: 637 aa. Equivalent to Rv3808c, len: 637 aa, from Mycobacterium tuberculosis strain H37Rv, (100.0% identity in 637 aa overlap). Galactofuranosyl transferase (EC 2.-.-.-) (see citations below), equivalent to Q9CDB7|ML0093 HYPOTHETICAL PROTEIN from Mycobacterium leprae (643 aa) FASTA scores: opt: 3751, E(): 0, (85.4% identity in 643 aa overlap). Contains a beta-glycosyltransferase d…	2	G	G	G	G	G	G	G	G	G	G	G	G	G	G	G	G	G	G	G	G	G	G	G	A	A
	4216227	CONSERVED HYPOTHETICAL PROTEIN	Mb3841, -, len: 539 aa. Equivalent to Rv3811, len: 539 aa, from Mycobacterium tuberculosis strain H37Rv, (100.0% identity in 539 aa overlap). Conserved hypothetical protein, showing some similarity to Q9KZK5|SCE34.21c PUTATIVE SECRETED PROTEIN from Streptomyces coelicolor (416 aa), FASTA scores: opt: 603, E(): 8.1e-26, (34.4% identity in 404 aa overlap); Q9S2P9|SC5F7.14c HYPOTHETICAL 31.9 KDA PRO…	1	A	A	A	A	A	A	A	A	A	G	A	A	A	A	A	A	A	A	A	A	A	A	A	A	A
	4216640	CONSERVED HYPOTHETICAL PROTEIN	Mb3841, -, len: 539 aa. Equivalent to Rv3811, len: 539 aa, from Mycobacterium tuberculosis strain H37Rv, (100.0% identity in 539 aa overlap). Conserved hypothetical protein, showing some similarity to Q9KZK5|SCE34.21c PUTATIVE SECRETED PROTEIN from Streptomyces coelicolor (416 aa), FASTA scores: opt: 603, E(): 8.1e-26, (34.4% identity in 404 aa overlap); Q9S2P9|SC5F7.14c HYPOTHETICAL 31.9 KDA PRO…	23	C	C	T	T	T	T	T	T	T	T	T	T	T	T	T	T	T	T	T	T	T	T	T	T	T
Cluster 3	4218120	PE_PGRS62	Mb3842, PE_PGRS62, len: 504 aa. Equivalent to Rv3812, len: 504 aa, from Mycobacterium tuberculosis strain H37Rv, (100.0% identity in 504 aa overlap). Member of the Mycobacterium tuberculosis PE family, PGRS subfamily of gly-rich proteins, similar to many e.g. P96828|Rv0151c|MTCI5.25c (588 aa), FASTA scores: opt: 389, E(): 6.2e-14, (29.2% identity in 473 aa overlap); MTCY7H7B_27; MTCY493_24; MTCY4…	4	C	C	C	C	C	C	C	C	C	C	A	C	C	A	C	C	C	A	C	C	A	C	C	C	C
	4218881	intergenic		1	C	C	C	C	C	C	C	C	C	C	C	C	C	C	C	C	C	C	C	G	C	C	C	C	C
	4219072	intergenic		1	G	G	G	G	G	G	G	G	G	G	G	G	G	G	G	G	G	G	G	A	G	G	G	G	G
	4219539	conserved protein	Mb3843c, -, len: 273 aa. Equivalent to Rv3813c, len: 273 aa, from Mycobacterium tuberculosis strain H37Rv, (99.6% identity in 273 aa overlap). Conserved hypothetical protein, equivalent to Q9CDB9|ML0089 HYPOTHETICAL PROTEIN from Mycobacterium leprae (281 aa) FASTA scores: opt: 1479, E(): 9.6e-81, (80.45% identity in 271 aa overlap); and similar to Q98LI0|MLL1014 from (280 aa) . Also similar to ma…	1	G	G	G	G	G	G	G	G	G	G	G	G	G	G	G	G	G	G	G	G	A	G	G	G	G
	4221250	possible acyltransferase	Mb3845c, -, len: 251 aa. Equivalent to Rv3815c, len: 251 a, from Mycobacterium tuberculosis strain H37Rv, (100.0% identity in 251 aa overlap). Possible acyltransferase (EC 2.3.1.-), highly similar to Q9CDC0|ML0087 PUTATIVE ACYLTRANSFERASE from Mycobacterium leprae (257 aa), FASTA scores: opt: 845, E(): 2.7e-47, (53.25% identity in 246 aa overlap). Also highly similar to Q9K3R3|2SCG4.01 PUTATIVE A…	2	A	A	A	A	A	A	A	A	A	A	A	A	A	A	A	A	A	A	A	A	A	A	A	G	G
	4222553	possible phosphotransferase	Mb3847, -, len: 251 aa. Equivalent to Rv3817, len: 251 aa, from Mycobacterium tuberculosis strain H37Rv, (100.0% identity in 251 aa overlap). Possible phosphotransferase (EC 2.7.-.-), similar to many phosphotransferases e.g. O53023 KANAMYCIN MARKER from Escherichia coli (264 aa), FASTA scores: opt: 232, E(): 7.5e-08, (32.4% identity in 247 aa overlap); BAA78209|NEO NEOMYCINE PHOSPHOTRANSFERASE fr…	1	G	G	G	G	G	G	G	G	G	G	G	G	G	G	G	G	G	G	G	A	G	G	G	G	G
	4225897	papA2	Mb3850c, papA2, len: 468 aa. Equivalent to Rv3820c, len: 468 aa, from Mycobacterium tuberculosis strain H37Rv, (99.8% identity in 468 aa overlap). Possible papA2, conserved polyketide synthase (PKS) associated protein, highly similar to Q49618|PAPA3|ML1230|B1170_C1_180 PKS-ASSOCIATED PROTEIN A3 from Mycobacterium leprae (471 aa), FASTA scores: opt: 1660, E(): 2.7e-102, (53.95% identity in 456 aa …	1	T	T	T	T	T	T	T	T	G	T	T	T	T	T	T	T	T	T	T	T	T	T	T	T	T
	4227409	CONSERVED HYPOTHETICAL PROTEIN	Mb3852, -, len: 404 aa. Equivalent to Rv3822, len: 404 aa, from Mycobacterium tuberculosis strain H37Rv, (99.3% identity in 404 aa overlap). Conserved hypothetical protein, similar in part to hypothetical proteins from Mycobacterium leprae: Q9CC62|ML1232 (358 aa) FASTA scores: opt: 601, E(): 1.1e-25, (36.7% identity in 335 aa overlap); and Q49633|B1170_F3_112 (391 aa) FASTA scores: opt: 601, E():…	1	A	G	A	A	A	A	A	A	A	A	A	A	A	A	A	A	A	A	A	A	A	A	A	A	A
	4228875	intergenic		1	T	C	T	T	T	T	T	T	T	T	T	T	T	T	T	T	T	T	T	T	T	T	T	T	T
	4233678	papA1	Mb3854c, papA1, len: 511 aa. Equivalent to Rv3824c, len: 511 aa, from Mycobacterium tuberculosis strain H37Rv, (100.0% identity in 511 aa overlap). Possible papA1, conserved polyketide synthase (PKS) associated protein, highly similar to Q49618|PAPA3|ML1230|B1170_C1_180 PKS-ASSOCIATED PROTEIN A3 from Mycobacterium leprae (471 aa), FASTA scores: opt: 1879, E(): 7.1e-111, (55.5% identity in 465 aa …	1	C	C	C	C	C	C	T	C	C	C	C	C	C	C	C	C	C	C	C	C	C	C	C	C	C
Cluster 1	4240389	intergenic		16	C	C	G	C	G	G	G	G	C	G	C	G	G	C	G	G	G	C	G	C	C	G	G	G	G
	4243579	POSSIBLE RESOLVASE	Mb3858c, -, len: 203 aa. Equivalent to Rv3828c, len 203 aa, from Mycobacterium tuberculosis strain H37Rv, (100.0% identity in 203 aa overlap). Possible resolvase within IS1537 element, similar to others e.g. Q97X40|SSO1915 FIRST ORF IN TRANSPOSON ISC1913 from Sulfolobus solfataricus (213 aa), FASTA scores: opt: 275, E(): 1.6e-11, (30.6% identity in 196 aa overlap); Q9V1M0|PAB2076 RESOLVASE RELATE…	1	C	T	C	C	C	C	C	C	C	C	C	C	C	C	C	C	C	C	C	C	C	C	C	C	C
Cluster 1	4244200	probable dehydrogenase	Mb3859c, -, len: 536 aa. Equivalent to Rv3829c, len 536 aa, from Mycobacetrium tuberculosis strain H37Rv, (99.8% identity in 536 aa overlap). Probable oxidoreductase dehydrogenase (EC 1.-.-.-), similar to others e.g. Q9A3T1|CC3121 PHYTOENE DEHYDROGENASE-RELATED PROTEIN from Caulobacter crescentus (543 aa), FASTA scores: opt: 607, E(): 9.2e-28, (28.25% identity in 552 aa overlap); Q98FP6|MLR3676 P…	16	C	C	T	C	T	T	T	T	C	T	C	T	T	C	T	T	T	C	T	C	C	T	T	T	T
	4245643	probable dehydrogenase	Mb3859c, -, len: 536 aa. Equivalent to Rv3829c, len 536 aa, from Mycobacetrium tuberculosis strain H37Rv, (99.8% identity in 536 aa overlap). Probable oxidoreductase dehydrogenase (EC 1.-.-.-), similar to others e.g. Q9A3T1|CC3121 PHYTOENE DEHYDROGENASE-RELATED PROTEIN from Caulobacter crescentus (543 aa), FASTA scores: opt: 607, E(): 9.2e-28, (28.25% identity in 552 aa overlap); Q98FP6|MLR3676 P…	23	G	G	A	A	A	A	A	A	A	A	A	A	A	A	A	A	A	A	A	A	A	A	A	A	A
	4250080	conserved membrane protein	Mb3865, -, len: 449 aa. Equivalent to Rv3835, len: 449 aa, from Mycobacterium tuberculosis strain H37Rv, (100.0% identity in 449 aa overlap). Probable conserved membrane protein, equivalent to Q9CDC2|ML0081 PUTATIVE MEMBRANE PROTEIN from Mycobacterium leprae (450 aa), FASTA scores: opt: 2079, E(): 1.8e-74, (69.35% identity in 457 aa overlap). Protein product from Mb3865 detected using SWATH mass …	1	G	G	G	G	G	G	G	G	G	G	G	G	G	G	G	G	G	G	G	G	G	A	G	G	G
	4252573	pheA	Mb3868c, pheA, len: 321 aa. Equivalent to Rv3838c, len: 321 aa, from Mycobacterium tuberculosis strain H37Rv, (100.0% identity in 321 aa overlap). Possible pheA, prephenate dehydratase (EC 4.2.1.51) (see citation below), equivalent to Q9CDC4|PHEA|ML0078 PUTATIVE PREPHENATE DEHYDRATASE from Mycobacterium leprae (322 aa), FASTA scores: opt: 1690, E(): 1.3e-93, (84.25% identity in 311 aa overlap). A…	2	C	C	C	C	C	C	C	C	C	C	C	C	C	C	C	C	C	C	C	C	C	C	C	G	G
	4256767	PROBABLE CONSERVED TRANSMEMBRANE PROTEIN	Mb3873c, -, len: 342 aa. Equivalent to Rv3843c, len: 342 aa, from Mycobacterium tuberculosis strain H37Rv, (99.4% identity in 342 aa overlap). Probable conserved transmembrane protein, equivalent to Q9CDC6|ML0073 PUTATIVE MEMBRANE PROTEIN from Mycobacterium leprae (344 aa), FASTA scores: opt: 1420, E(): 2.6e-68, (63.05% identity in 349 aa overlap). Protein product from Mb3873c detected using shot…	1	G	A	G	G	G	G	G	G	G	G	G	G	G	G	G	G	G	G	G	G	G	G	G	G	G
	4266632	rraa	Mb3883, menG, len: 157 aa. Equivalent to Rv3853, len: 157 aa, from Mycobacterium tuberculosis strain H37Rv, (100.0% identity in 157 aa overlap). Probable menG, S-adenosylmethionine:2-demethylmenaquinone methyltransferase (EC 2.1.-.-), equivalent to Q9CDD2|MENG|ML0066 PUTATIVE S-ADENOSYLMETHIONINE:2-DEMETHYLMENAQUINONE METHYLTRANSFERASE from Mycobacterium leprae (157 aa) FASTA scores: opt: 896, E(…	1	C	T	C	C	C	C	C	C	C	C	C	C	C	C	C	C	C	C	C	C	C	C	C	C	C
	4278324	conserved protein	Mb3890, -, len: 390 aa. Equivalent to Rv3860, len: 390 aa, from Mycobacterium tuberculosis strain H37Rv, (99.7% identity in 390 aa overlap). Conserved hypothetical protein, showing similarity with hypothetical proteins from Mycobacterium leprae e.g. Q9CDD8|ML0048 (586 aa), FASTA scores: opt: 484, E(): 5.5e-14, (29.95% identity in 407 aa overlap); O33082|MLCB628.11c (478 aa) FASTA scores: opt: 484…	1	C	C	C	C	C	C	C	C	C	C	C	C	C	G	C	C	C	C	C	C	C	C	C	C	C
	4291645	PE35	Mb3902, PE35, len: 98 aa. Equivalent to Rv3872, len: 99 aa, from Mycobacterium tuberculosis strain H37Rv, (100.0% identity in 98 aa overlap). Some similarity to Mycobacterium tuberculosis conserved PE family proteins, e.g. O69713|Rv3746c|MTV025.094c (111 aa), FASTA scores: opt: 306, E(): 5.5e-13, (50.5% identity in 99 aa overlap). Equivalent to AAK48354 from Mycobacterium tuberculosis strain CDC1…	4	G	G	A	G	G	A	G	G	G	G	G	G	G	G	G	A	A	G	G	G	G	G	G	G	G
	4296117	eccd1	Mb3907, -, len: 511 aa. Equivalent to Rv3877, len: 511 aa, from Mycobacterium tuberculosis strain H37Rv, (100.0% identity in 511 aa overlap). Probable conserved transmembrane protein, equivalent to Q9CDD9|ML0047 PUTATIVE MEMBRANE PROTEIN from Mycobacterium leprae (512 aa), FASTA scores: opt: 2496, E(): 2.8e-140, (74.0% identity in 512 aa overlap); and highly similar, but longer 32 aa, to O33081|M…	2	A	A	A	A	A	A	A	A	A	A	A	A	A	A	A	A	A	A	A	A	A	A	A	G	G
	4299877	espk	Mb3909c, -, len: 744 aa. Equivalent to Rv3879c, len: 729 aa, from Mycobacterium tuberculosis strain H37Rv, (98.0% identity in 743 aa overlap). Hypothetical unknown ala-, pro-rich protein (N-terminal end is repetitive and highly Proline-rich). REMARK-M.bovis-M.tuberculosis: In Mycobacterium bovis, insertions of 27 bp and 18 bp lead to a longer product compared to the homolog in Mycobacterium tuber…	1	G	G	G	G	G	G	G	G	G	G	G	G	G	G	G	G	G	G	G	A	G	G	G	G	G
	4299915	espk	Mb3909c, -, len: 744 aa. Equivalent to Rv3879c, len: 729 aa, from Mycobacterium tuberculosis strain H37Rv, (98.0% identity in 743 aa overlap). Hypothetical unknown ala-, pro-rich protein (N-terminal end is repetitive and highly Proline-rich). REMARK-M.bovis-M.tuberculosis: In Mycobacterium bovis, insertions of 27 bp and 18 bp lead to a longer product compared to the homolog in Mycobacterium tuber…	1	G	G	G	G	G	G	G	G	C	G	G	G	G	G	G	G	G	G	G	G	G	G	G	G	G
Cluster 1	4301366	espb	Mb3911c, -, len: 460 aa. Equivalent to Rv3881c, len: 460 aa, from Mycobacterium tuberculosis strain H37Rv, (98.7% identity in 460 aa overlap). Conserved hypothetical ala-, gly-rich protein. C-terminal end highly similar to O06126 HYPOTHETICAL 9.5 KDA PROTEIN (FRAGMENT) from Mycobacterium tuberculosis strain NTI 64719 (90 aa) FASTA scores: opt: 333, E(): 6.3e-07, (69.75% identity in 86 aa overlap)…	16	G	G	C	G	C	C	C	C	G	C	G	C	C	G	C	C	C	G	C	G	G	C	C	C	C
	4303149	ecce1	Mb3912c, -, len: 462 aa. Equivalent to Rv3882c, len: 462 aa, from Mycobacterium tuberculosis strain H37Rv, (100.0% identity in 462 aa overlap). Possible conserved membrane protein, equivalent to O33077|ML0042|MLCB628.05 PUTATIVE MEMBRANE PROTEIN from Mycobacterium leprae (467 aa), FASTA scores: opt: 2346, E(): 1.1e-140, (72.1% identity in 462 aa overlap). Also similar to O05459|Rv3885c|MTCY15F10.…	1	T	T	T	C	T	T	T	T	T	T	T	T	T	T	T	T	T	T	T	T	T	T	T	T	T
	4304014	ecce1	Mb3912c, -, len: 462 aa. Equivalent to Rv3882c, len: 462 aa, from Mycobacterium tuberculosis strain H37Rv, (100.0% identity in 462 aa overlap). Possible conserved membrane protein, equivalent to O33077|ML0042|MLCB628.05 PUTATIVE MEMBRANE PROTEIN from Mycobacterium leprae (467 aa), FASTA scores: opt: 2346, E(): 1.1e-140, (72.1% identity in 462 aa overlap). Also similar to O05459|Rv3885c|MTCY15F10.…	23	C	C	T	T	T	T	T	T	T	T	T	T	T	T	T	T	T	T	T	T	T	T	T	T	T
	4306453	ecca2	Mb3914c, -, len: 619 aa. Equivalent to Rv3884c, len: 619 aa, from Mycobacterium tuberculosis strain H37Rv, (99.8% identity in 619 aa overlap). Putative CBXX/CFQX protein family, similar to hypothetical proteins from Mycobacterium leprae e.g. Q9CD28|Y282_MYCLE|ML2537 (640 aa), FASTA scores: opt: 725, E(): 2.9e-34, (28.95% identity in 587 aa overlap); O33089|Y2G8_MYCLE|ML0055|MLCB628.18c (BELONGS T…	1	T	T	T	G	T	T	T	T	T	T	T	T	T	T	T	T	T	T	T	T	T	T	T	T	T
	4309553	mycp2	Mb3916c, -, len: 550 aa. Equivalent to Rv3886c, len: 550 aa, from Mycobacterium tuberculosis strain H37Rv, (100.0% identity in 550 aa overlap). Probable ala-, pro-rich protease (EC 3.4.-.-), highly similar to Q9CBV3|ML1538 POSSIBLE PROTEASE from Mycobacterium leprae (567 aa), FASTA scores: opt: 1034, E(): 3.9e-32, (43.5% identity in 575 aa overlap); and highly similar, but with gaps, to several p…	2	C	C	C	C	C	C	C	C	C	C	C	C	C	C	C	C	C	C	C	C	C	C	C	G	G
	4312305	esxC	Mb3919c, esxC, len: 124 aa. Similar to Rv3890c, len: 95 aa, from Mycobacterium tuberculosis strain H37Rv, (100% identity in 55 aa overlap). esxC, putative ESAT-6 like protein 11, equivalent to Q9K548|ES6B_MYCPA PUTATIVE ESAT-6 LIKE PROTEIN 11 (ORF3890C) from Mycobacterium paratuberculo sis (95 aa), FASTA scores: opt: 490, E(): 3.3e-26, (76.85% identity in 95 aa overlap). BELONGS TO THE ESAT6 FAMI…	1	G	G	G	G	G	G	G	G	G	G	G	G	G	G	G	G	G	C	G	G	G	G	G	G	G
	4312479	esxD	Mb3920c, esxD, len: 107 aa. Equivalent to Rv3891c, len: 107 aa, from Mycobacterium tuberculosis strain H37Rv, (99.1% identity in 107 aa overlap). esxD, conserved hypothetical protein, equivalent to Q9K547 HYPOTHETICAL 10.3 KDA PROTEIN (FRAGMENT) from Mycobacterium paratuberculosis (100 aa), FASTA scores: opt: 498, E(): 1.7e-26, (77.25% identity in 101 aa overlap). Protein product from Mb3920c det…	1	T	T	T	T	T	T	T	T	T	T	T	T	T	T	T	T	T	T	T	T	C	T	T	T	T
	4314833	eccc2	Mb3923c, -, len: 561 aa. Equivalent to 3' end of Rv3894c, len: 1396 aa, from Mycobacterium tuberculosis strain H37Rv, (100.0% identity in 561 aa overlap). Possible conserved membrane protein (possible transmembrane segments from aa ~~37-85), similar to Q9CD30|ML2535 HYPOTHETICAL PROTEIN from Mycobacterium leprae (1329 aa), FASTA scores: opt: 652, E(): 2.2e-30, (27.85% identity in 1425 aa overlap)…	1	G	G	G	G	G	G	G	G	A	G	G	G	G	G	G	G	G	G	G	G	G	G	G	G	G
	4316104	eccc2	Mb3923c, -, len: 561 aa. Equivalent to 3' end of Rv3894c, len: 1396 aa, from Mycobacterium tuberculosis strain H37Rv, (100.0% identity in 561 aa overlap). Possible conserved membrane protein (possible transmembrane segments from aa ~~37-85), similar to Q9CD30|ML2535 HYPOTHETICAL PROTEIN from Mycobacterium leprae (1329 aa), FASTA scores: opt: 652, E(): 2.2e-30, (27.85% identity in 1425 aa overlap)…	1	G	G	G	C	G	G	G	G	G	G	G	G	G	G	G	G	G	G	G	G	G	G	G	G	G
	4318657	eccc2	Mb3924c, -, len: 833 aa. Equivalent to 5' end of Rv3894c, len: 1396 aa, from Mycobacterium tuberculosis strain H37Rv, (99.9% identity in 771 aa overlap). Possible conserved membrane protein (possible transmembrane segments from aa ~~37-85), similar to Q9CD30|ML2535 HYPOTHETICAL PROTEIN from Mycobacterium leprae (1329 aa), FASTA scores: opt: 652, E(): 2.2e-30, (27.85% identity in 1425 aa overlap);…	1	T	T	T	C	T	T	T	T	T	T	T	T	T	T	T	T	T	T	T	T	T	T	T	T	T
	4319723	eccb2	Mb3925c, -, len: 495 aa. Equivalent to Rv3895c, len: 495 aa, from Mycobacterium tuberculosis strain H37Rv, (99.8% identity in 495 aa overlap). Possible conserved membrane protein, highly similar to two CONSERVED MEMBRANE PROTEIN from Mycobacterium leprae: Q9Z5I3|ML1544|MLCB596.27 (506 aa), FASTA scores: opt: 1070, E(): 1.4e-53, (39.8% identity in 485 aa overlap); and Q9CD29|ML2536 (552 aa), FASTA…	23	G	G	A	A	A	A	A	A	A	A	A	A	A	A	A	A	A	A	A	A	A	A	A	A	A
	4320473	CONSERVED HYPOTHETICAL PROTEIN	Mb3926c, -, len: 288 aa. Similar to Rv3896c, len: 302 aa (first GTG taken, although TBparse suggests TTG at 16079), from Mycobacterium tuberculosis strain H37Rv, (98.8% identity in 249 aa overlap). Putative conserved ala-rich protein. C-terminus highly similar to C-terminal end of other proteins e.g. Q9XAS4|SC10A7.01 HYPOTHETICAL 17.2 KDA PROTEIN from Streptomyces coelicolor (244 aa), FASTA score…	7	T	T	T	G	T	T	T	T	G	T	G	T	T	G	T	T	T	G	T	G	G	T	T	T	T
	4320956	CONSERVED HYPOTHETICAL PROTEIN	Mb3926c, -, len: 288 aa. Similar to Rv3896c, len: 302 aa (first GTG taken, although TBparse suggests TTG at 16079), from Mycobacterium tuberculosis strain H37Rv, (98.8% identity in 249 aa overlap). Putative conserved ala-rich protein. C-terminus highly similar to C-terminal end of other proteins e.g. Q9XAS4|SC10A7.01 HYPOTHETICAL 17.2 KDA PROTEIN from Streptomyces coelicolor (244 aa), FASTA score…	1	T	T	T	T	T	T	T	T	T	T	T	T	T	T	T	T	T	T	T	C	T	T	T	T	T
	4321082	CONSERVED HYPOTHETICAL PROTEIN	Mb3926c, -, len: 288 aa. Similar to Rv3896c, len: 302 aa (first GTG taken, although TBparse suggests TTG at 16079), from Mycobacterium tuberculosis strain H37Rv, (98.8% identity in 249 aa overlap). Putative conserved ala-rich protein. C-terminus highly similar to C-terminal end of other proteins e.g. Q9XAS4|SC10A7.01 HYPOTHETICAL 17.2 KDA PROTEIN from Streptomyces coelicolor (244 aa), FASTA score…	1	T	T	T	T	T	T	T	T	T	T	T	T	T	T	T	T	T	T	T	C	T	T	T	T	T
	4331005	pcnA	Mb3937c, pcnA, len: 480 aa. Equivalent to Rv3907c, len: 480 aa, from Mycobacterium tuberculosis strain H37Rv, (100.0% identity in 480 aa overlap). Probable pcnA, polynucleotide polymerase (EC 2.7.7.19), equivalent to Q9CCY1|PCNA|ML2697 PCNA PROTEIN from Mycobacterium leprae (486 aa), FASTA scores: opt: 2713, E(): 4.3e-160, (84.1% identity in 478 aa overlap); and Q59534|PCNB POLYA POLYMERASE from …	23	C	C	T	T	T	T	T	T	T	T	T	T	T	T	T	T	T	T	T	T	T	T	T	T	T
	4331296	pcnA	Mb3937c, pcnA, len: 480 aa. Equivalent to Rv3907c, len: 480 aa, from Mycobacterium tuberculosis strain H37Rv, (100.0% identity in 480 aa overlap). Probable pcnA, polynucleotide polymerase (EC 2.7.7.19), equivalent to Q9CCY1|PCNA|ML2697 PCNA PROTEIN from Mycobacterium leprae (486 aa), FASTA scores: opt: 2713, E(): 4.3e-160, (84.1% identity in 478 aa overlap); and Q59534|PCNB POLYA POLYMERASE from …	7	A	A	A	G	A	A	A	A	G	A	G	A	A	G	A	A	A	G	A	G	G	A	A	A	A
	4338303	PROBABLE CONSERVED TRANSMEMBRANE PROTEIN	Mb3940, -, len: 1184 aa. Equivalent to Rv3910, len: 1184 aa, from Mycobacterium tuberculosis strain H37Rv, (99.9% identity in 1184 aa overlap). Probable conserved transmembrane protein (hydrophobic domain ~~50-550), equivalent to Q9CCX9|ML2700 POSSIBLE CONSERVED MEMBRANE PROTEIN from Mycobacterium leprae (1206 aa), FASTA scores: opt: 5554, E(): 0, (75.15% identity in 1182 aa overlap); and highly …	1	A	A	A	A	A	A	A	A	A	A	A	A	A	G	A	A	A	A	A	A	A	A	A	A	A
	4345792	parA	Mb3949c, parA, len: 347 aa. Equivalent to Rv3918c, len: 347 aa, from Mycobacterium tuberculosis strain H37Rv, (100.0% identity in 347 aa overlap). Probable parA, chromosome partitioning protein, highly similar to Q9CCX7|PARA|ML2707 PUTATIVE CELL DIVISION PROTEIN from Mycobacterium leprae (351 aa), FASTA scores: opt: 1679, E(): 2.9e-93, (78.1% identity in 347 aa overlap). Also highly similar to ot…	23	G	G	C	C	C	C	C	C	C	C	C	C	C	C	C	C	C	C	C	C	C	C	C	C	C
